# Supplementary material for: Single‐cell molecular profiling provides a high‐resolution map of basophil and mast cell development
Source: Allergy. 2020 Nov 5;76(6):1731–42. doi: 10.1111/all.14633 (PMC8246912; doi:10.1111/all.14633)
Supplement: Supplementary file 2 — Table S1 [file ALL-76-1731-s003.csv]

Table_S1_differential_genes_Ba_vs_BaP
Gene	Direction	Adjusted p-value	Log2 fold-change	Proportion Ba cells expressing gene	Proportion BaP cells expressing gene
Gp49a	Upregulated in Ba vs BaP	2.7492615025331353e-09	1.0716932	0.9772727272727273	0.8888888888888888
C3ar1	Upregulated in Ba vs BaP	8.310514126103382e-10	1.8099867	0.9090909090909091	0.4888888888888889
Myh9	Upregulated in Ba vs BaP	2.7492615025331353e-09	0.21095979	1.0	1.0
Sytl3	Upregulated in Ba vs BaP	6.572741543611602e-09	1.5041612	0.9772727272727273	0.5333333333333333
Lilrb4	Upregulated in Ba vs BaP	3.813009134034183e-08	1.0075883	1.0	0.8222222222222222
Arpc5	Upregulated in Ba vs BaP	1.366664697560712e-08	0.27556923	1.0	1.0
Cadps2	Upregulated in Ba vs BaP	2.9315483915942783e-08	0.24781872	1.0	1.0
Slfn2	Upregulated in Ba vs BaP	1.6737489599030978e-08	1.9176496	0.9090909090909091	0.4666666666666667
Ccl3	Upregulated in Ba vs BaP	2.700534989884842e-08	1.3117948	0.9545454545454546	0.7333333333333333
Gprin1	Upregulated in Ba vs BaP	9.543562800694219e-08	0.28462785	1.0	1.0
Ccr2	Upregulated in Ba vs BaP	4.3385309589517e-08	2.125663	0.8863636363636364	0.3333333333333333
Tmsb4x	Upregulated in Ba vs BaP	9.843863785284464e-08	0.1583355	1.0	1.0
Tpm4	Upregulated in Ba vs BaP	5.6010817663572925e-08	1.3730288	0.9545454545454546	0.5555555555555556
Rnf130	Upregulated in Ba vs BaP	5.6010817663572925e-08	0.30652747	1.0	1.0
Actb	Upregulated in Ba vs BaP	1.2350701683216622e-07	0.13808008	1.0	1.0
Lyst	Upregulated in Ba vs BaP	5.321370471693664e-07	0.66177714	1.0	0.8888888888888888
Txnip	Upregulated in Ba vs BaP	1.65419903546375e-07	0.4206526	1.0	1.0
Fxyd5	Upregulated in Ba vs BaP	9.543562800694219e-08	0.22554965	1.0	1.0
Pnck	Upregulated in Ba vs BaP	2.0163384012689942e-07	0.20670845	1.0	1.0
Ccl6	Upregulated in Ba vs BaP	1.868877520768847e-07	1.6558248	0.9772727272727273	0.7777777777777778
Fyb	Upregulated in Ba vs BaP	1.101050432322518e-07	0.25679228	1.0	1.0
Lgals3	Upregulated in Ba vs BaP	3.732728408797667e-07	1.0214006	0.9772727272727273	0.6888888888888889
Plek	Upregulated in Ba vs BaP	3.0505629416743423e-07	0.59359777	1.0	0.9555555555555556
Mkl1	Upregulated in Ba vs BaP	4.749948554992737e-07	0.7187226	1.0	0.9111111111111111
Cd7	Upregulated in Ba vs BaP	9.48101067766611e-07	3.2383723	0.75	0.17777777777777778
Arl4c	Upregulated in Ba vs BaP	3.0505629416743423e-07	1.5400527	0.9090909090909091	0.5111111111111111
Gm12715	Upregulated in Ba vs BaP	5.775184946644799e-07	0.7327441	1.0	0.9111111111111111
Grina	Upregulated in Ba vs BaP	3.9166429208240874e-07	0.4025088	1.0	1.0
Il18r1	Upregulated in Ba vs BaP	6.170496191219446e-07	1.0666374	1.0	0.6444444444444445
Gm17087	Upregulated in Ba vs BaP	1.023037215680944e-06	0.2938974	1.0	1.0
Rgs2	Upregulated in Ba vs BaP	6.552328781400163e-07	0.87057656	0.9772727272727273	0.8222222222222222
Coro1a	Upregulated in Ba vs BaP	6.515639575811562e-07	0.21026586	1.0	1.0
Ncf2	Upregulated in Ba vs BaP	1.1455723393451043e-06	0.3862895	1.0	1.0
Selplg	Upregulated in Ba vs BaP	9.126461066986111e-07	0.33430314	1.0	1.0
Ccl4	Upregulated in Ba vs BaP	9.30121530279028e-07	2.19153	0.8181818181818182	0.26666666666666666
Tmem71	Upregulated in Ba vs BaP	7.926434204741444e-07	1.1082234	0.9545454545454546	0.7111111111111111
Ncf1	Upregulated in Ba vs BaP	1.2896616191092898e-06	0.5207565	1.0	1.0
L1cam	Upregulated in Ba vs BaP	1.0710700741629834e-06	2.0150807	0.8863636363636364	0.37777777777777777
Rnf43	Upregulated in Ba vs BaP	1.3685320658305305e-06	0.93678486	0.9772727272727273	0.7777777777777778
Cnn2	Upregulated in Ba vs BaP	1.4554966247431068e-06	0.31183058	1.0	1.0
Gm8464	Upregulated in Ba vs BaP	1.5479215709651118e-06	0.6813687	1.0	0.8888888888888888
Gm7809	Upregulated in Ba vs BaP	1.2896616191092898e-06	1.5231016	0.9090909090909091	0.4
Gm8399	Upregulated in Ba vs BaP	2.2898156134618158e-06	0.6399544	0.9772727272727273	0.8888888888888888
Rap1b	Upregulated in Ba vs BaP	2.716094333115637e-06	0.3566221	1.0	0.9777777777777777
Hacd4	Upregulated in Ba vs BaP	3.3646572440704885e-06	0.6608671	1.0	0.8888888888888888
Cyp4f18	Upregulated in Ba vs BaP	5.470779501814664e-06	0.55092293	1.0	0.9555555555555556
Zyx	Upregulated in Ba vs BaP	3.6026173403735287e-06	0.4059542	1.0	1.0
Itm2b	Upregulated in Ba vs BaP	5.875476244309726e-06	0.15810448	1.0	1.0
Gm4750	Upregulated in Ba vs BaP	3.5323591366040677e-06	0.5311423	0.9772727272727273	0.9777777777777777
Btg1	Upregulated in Ba vs BaP	6.048638443792922e-06	0.52859616	1.0	0.9555555555555556
Pnpla7	Upregulated in Ba vs BaP	6.048638443792922e-06	0.3828597	1.0	1.0
Csf2rb	Upregulated in Ba vs BaP	6.318553852873385e-06	0.21009573	1.0	1.0
Itgb3	Upregulated in Ba vs BaP	1.4405819191011548e-05	2.3533282	0.7272727272727273	0.24444444444444444
Chst15	Upregulated in Ba vs BaP	8.42909638851332e-06	0.3824556	1.0	1.0
Neurl3	Upregulated in Ba vs BaP	1.0820233195121172e-05	1.1885935	0.9318181818181818	0.6
Nxpe4	Upregulated in Ba vs BaP	2.3886708302704532e-05	2.761767	0.7954545454545454	0.2
Cd244	Upregulated in Ba vs BaP	3.586160286611335e-05	0.5323462	1.0	0.9333333333333333
Samhd1	Upregulated in Ba vs BaP	1.4723597722362853e-05	1.1368945	0.9772727272727273	0.7333333333333333
Sorl1	Upregulated in Ba vs BaP	2.6988654124623445e-05	0.63619536	1.0	0.8666666666666667
Mir5110	Upregulated in Ba vs BaP	1.6271617894717695e-05	0.23821697	1.0	1.0
Pag1	Upregulated in Ba vs BaP	1.558676883180838e-05	1.475125	0.8863636363636364	0.4888888888888889
Tmcc3	Upregulated in Ba vs BaP	1.8629935736639616e-05	1.6945497	0.8181818181818182	0.4
Dgat1	Upregulated in Ba vs BaP	2.0855756117215734e-05	0.7087761	0.9772727272727273	0.8888888888888888
Myo1d	Upregulated in Ba vs BaP	1.8629935736639616e-05	0.6078993	0.9772727272727273	0.9555555555555556
Gabbr1	Upregulated in Ba vs BaP	2.1093943116864945e-05	0.6732415	0.9772727272727273	0.9111111111111111
Cotl1	Upregulated in Ba vs BaP	2.6656927108632832e-05	0.4003981	1.0	0.9777777777777777
Tcp11l2	Upregulated in Ba vs BaP	2.0060823753671325e-05	1.0418477	0.9318181818181818	0.6888888888888889
Aqp9	Upregulated in Ba vs BaP	2.1093943116864945e-05	0.6558475	0.9545454545454546	0.9333333333333333
Zfp36	Upregulated in Ba vs BaP	5.626155814138146e-05	2.7157826	0.6590909090909091	0.24444444444444444
Il7r	Upregulated in Ba vs BaP	3.1254254110623144e-05	2.333514	0.7045454545454546	0.2222222222222222
AB124611	Upregulated in Ba vs BaP	3.0351969340070307e-05	0.9954782	0.9772727272727273	0.6888888888888889
Aldoart1	Upregulated in Ba vs BaP	3.0351969340070307e-05	0.594087	0.9772727272727273	0.9333333333333333
Cxcr2	Upregulated in Ba vs BaP	3.306797071872013e-05	1.1096759	0.9090909090909091	0.6666666666666666
Csf2rb2	Upregulated in Ba vs BaP	3.306797071872013e-05	0.3422502	1.0	1.0
Hmha1	Upregulated in Ba vs BaP	4.131131425752559e-05	0.25597993	1.0	1.0
Mapk14	Upregulated in Ba vs BaP	3.736265641298856e-05	0.3001355	1.0	1.0
Jak2	Upregulated in Ba vs BaP	4.225955232450523e-05	0.2089163	1.0	1.0
P2ry10	Upregulated in Ba vs BaP	6.768082596144644e-05	2.302034	0.75	0.2
Ccl9	Upregulated in Ba vs BaP	4.880270168448052e-05	0.89186865	1.0	0.9333333333333333
Cd200r3	Upregulated in Ba vs BaP	9.039784853541177e-05	0.3685326	1.0	1.0
Il18rap	Upregulated in Ba vs BaP	7.001366915564215e-05	0.43092576	1.0	0.9555555555555556
Vasp	Upregulated in Ba vs BaP	7.47018266436582e-05	0.3778468	1.0	0.9777777777777777
4632428N05Rik	Upregulated in Ba vs BaP	6.63266396672127e-05	0.82564604	0.9772727272727273	0.8
Mir6236	Upregulated in Ba vs BaP	7.50027237015224e-05	0.06291242	1.0	1.0
RP23-234F9.2	Upregulated in Ba vs BaP	6.63266396672127e-05	0.6441818	0.9772727272727273	0.9111111111111111
Adam8	Upregulated in Ba vs BaP	7.789093173348213e-05	1.6887308	0.7727272727272727	0.4
Ctsd	Upregulated in Ba vs BaP	6.888975182106662e-05	0.291306	1.0	1.0
Atp11b	Upregulated in Ba vs BaP	8.020710864904732e-05	0.21719085	1.0	1.0
Tyrobp	Upregulated in Ba vs BaP	0.00014370847645249325	0.20400777	1.0	1.0
Tnfaip8	Upregulated in Ba vs BaP	9.05476766255295e-05	0.42537975	1.0	0.9777777777777777
Gm26740	Upregulated in Ba vs BaP	0.0001079635511644703	1.4157667	0.8409090909090909	0.4444444444444444
Cd226	Upregulated in Ba vs BaP	0.00011272920917686108	1.6941637	0.75	0.3333333333333333
Skap1	Upregulated in Ba vs BaP	0.00012834654651422252	1.580672	0.7954545454545454	0.37777777777777777
Rnf167	Upregulated in Ba vs BaP	0.00012627232187199499	0.4621876	0.9772727272727273	1.0
Il17ra	Upregulated in Ba vs BaP	0.00012976560821787255	0.33623314	1.0	1.0
Rac2	Upregulated in Ba vs BaP	0.0001524628246049954	0.15146783	1.0	1.0
Vcl	Upregulated in Ba vs BaP	0.00015587764210588396	0.86269045	0.9318181818181818	0.8
Actg1	Upregulated in Ba vs BaP	0.00016506579030142114	0.8481819	0.9772727272727273	0.8
Arhgdib	Upregulated in Ba vs BaP	0.00019753153237971315	0.15631422	1.0	1.0
Abr	Upregulated in Ba vs BaP	0.0002730366977660171	0.33279607	1.0	0.9555555555555556
Lcp1	Upregulated in Ba vs BaP	0.00023234256716051115	0.15854637	1.0	1.0
Dmxl2	Upregulated in Ba vs BaP	0.00022721257293055754	1.3235742	0.8181818181818182	0.4666666666666667
Inpp4b	Upregulated in Ba vs BaP	0.0002664046152920039	0.69695294	0.9772727272727273	0.8222222222222222
H2-T23	Upregulated in Ba vs BaP	0.0003681950152344667	0.33143088	1.0	1.0
Ptk2b	Upregulated in Ba vs BaP	0.00025748534735749867	0.5786749	0.9772727272727273	0.8888888888888888
Aldoa	Upregulated in Ba vs BaP	0.00024335332633874314	0.22497766	1.0	1.0
Alox5ap	Upregulated in Ba vs BaP	0.00025901098921966837	0.17465363	1.0	1.0
Laptm5	Upregulated in Ba vs BaP	0.00030688362555031525	0.15774627	1.0	1.0
Mxd1	Upregulated in Ba vs BaP	0.00028602530362496287	0.60646474	0.9772727272727273	0.9777777777777777
Cd53	Upregulated in Ba vs BaP	0.00030688362555031525	0.14176454	1.0	1.0
Arid5b	Upregulated in Ba vs BaP	0.00029719848553056355	1.2446321	0.8636363636363636	0.5333333333333333
Hrh4	Upregulated in Ba vs BaP	0.00031637415499489904	1.3258183	0.7954545454545454	0.4888888888888889
Aldoart2	Upregulated in Ba vs BaP	0.0003156828264160758	1.0890979	0.9090909090909091	0.6
Cuedc1	Upregulated in Ba vs BaP	0.0003660727202270253	0.66379595	0.9772727272727273	0.8444444444444444
Igsf6	Upregulated in Ba vs BaP	0.00035867271668419266	0.6787917	0.9318181818181818	0.8888888888888888
Pfn1	Upregulated in Ba vs BaP	0.0003660727202270253	0.09197592	1.0	1.0
Anxa11	Upregulated in Ba vs BaP	0.000375746125734055	1.1299726	0.8409090909090909	0.5777777777777777
Gm7823	Upregulated in Ba vs BaP	0.0003806598192839064	0.4370011	0.9772727272727273	0.9555555555555556
Slc12a7	Upregulated in Ba vs BaP	0.0004374493489970933	0.24154189	1.0	1.0
Ltb	Upregulated in Ba vs BaP	0.0005085827135756578	2.0120957	0.6590909090909091	0.2222222222222222
RP23-380O16.7	Upregulated in Ba vs BaP	0.000719270786079432	2.775771	0.5454545454545454	0.1111111111111111
Rassf3	Upregulated in Ba vs BaP	0.00043472746277161404	1.0501566	0.9090909090909091	0.6222222222222222
Prkcd	Upregulated in Ba vs BaP	0.0004445532723157858	0.31809285	1.0	1.0
Cap1	Upregulated in Ba vs BaP	0.0005312711308879194	0.3078061	1.0	1.0
S100a10	Upregulated in Ba vs BaP	0.0005597502398229438	0.3175628	0.9772727272727273	1.0
Ccr3	Upregulated in Ba vs BaP	0.0008344983628562487	2.5840626	0.5909090909090909	0.17777777777777778
H2-D1	Upregulated in Ba vs BaP	0.0005974515584833084	0.12924218	1.0	1.0
Alox15	Upregulated in Ba vs BaP	0.0007425149091714686	0.48669627	0.9772727272727273	0.8888888888888888
Prr13	Upregulated in Ba vs BaP	0.0006649701136427113	0.30435097	1.0	1.0
Crebrf	Upregulated in Ba vs BaP	0.000657849092264743	0.92826563	0.9090909090909091	0.6666666666666666
Nlrp3	Upregulated in Ba vs BaP	0.0009911213027428258	2.886558	0.5909090909090909	0.08888888888888889
Itgb2	Upregulated in Ba vs BaP	0.0009689244255624874	0.35077658	1.0	0.9777777777777777
Cyp11a1	Upregulated in Ba vs BaP	0.0007643250494812815	0.3289479	0.9772727272727273	0.9777777777777777
Acss2	Upregulated in Ba vs BaP	0.0008239389335080428	0.3657032	1.0	0.9777777777777777
RP24-224N3.8	Upregulated in Ba vs BaP	0.0008182090649629339	1.3050022	0.7727272727272727	0.4444444444444444
Serinc3	Upregulated in Ba vs BaP	0.0008882323998877698	0.112107374	1.0	1.0
Tmcc1	Upregulated in Ba vs BaP	0.0009513672656156746	1.7301472	0.7045454545454546	0.35555555555555557
Mboat1	Upregulated in Ba vs BaP	0.0009348129186537431	0.6562674	0.9545454545454546	0.8444444444444444
Hk3	Upregulated in Ba vs BaP	0.0013433072827740906	0.33155304	1.0	0.9555555555555556
Ssh2	Upregulated in Ba vs BaP	0.0009967262474737887	0.29160905	1.0	1.0
Spi1	Upregulated in Ba vs BaP	0.000991311225222642	0.39761654	0.9772727272727273	0.9555555555555556
Ptprj	Upregulated in Ba vs BaP	0.0010979068083078072	1.1394669	0.8409090909090909	0.5333333333333333
Taldo1	Upregulated in Ba vs BaP	0.0014565451861532795	0.17984268	1.0	1.0
Furin	Upregulated in Ba vs BaP	0.0014650020004205865	0.3916423	0.9772727272727273	1.0
Lsp1	Upregulated in Ba vs BaP	0.0017031028164098687	0.8061003	0.9318181818181818	0.6888888888888889
Tbc1d4	Upregulated in Ba vs BaP	0.0017767323264528561	0.40063697	0.9772727272727273	0.9777777777777777
Whsc1l1	Upregulated in Ba vs BaP	0.0019409928714256086	0.37764084	0.9772727272727273	1.0
Stk17b	Upregulated in Ba vs BaP	0.0018958585158853523	0.62851775	0.9545454545454546	0.9111111111111111
Ankrd44	Upregulated in Ba vs BaP	0.0019667610484163647	0.2819448	1.0	1.0
Fmnl1	Upregulated in Ba vs BaP	0.0022320662207774475	0.27534124	1.0	0.9555555555555556
Susd6	Upregulated in Ba vs BaP	0.0021953406630610675	0.7220669	0.9318181818181818	0.8
Mapk12	Upregulated in Ba vs BaP	0.003692077506863796	2.9111037	0.5	0.15555555555555556
Herc1	Upregulated in Ba vs BaP	0.0025791312283831407	0.18515562	1.0	1.0
Alox8	Upregulated in Ba vs BaP	0.002443775156929489	1.1254891	0.8863636363636364	0.4888888888888889
Tprgl	Upregulated in Ba vs BaP	0.0024755432301445876	0.366641	0.9772727272727273	0.9777777777777777
Neat1	Upregulated in Ba vs BaP	0.0025991445975531006	0.30221358	1.0	1.0
Tecpr1	Upregulated in Ba vs BaP	0.002740564740120249	0.7182101	0.9772727272727273	0.6888888888888889
Kif21b	Upregulated in Ba vs BaP	0.0026942229373229424	0.40323958	1.0	0.9777777777777777
Lgalsl	Upregulated in Ba vs BaP	0.0027767069462814632	1.3149447	0.75	0.35555555555555557
Sh2d3c	Upregulated in Ba vs BaP	0.002892596615094731	0.66934127	0.9772727272727273	0.7333333333333333
Gm12420	Upregulated in Ba vs BaP	0.0034774133827851226	0.28946817	1.0	0.9777777777777777
Samd13	Upregulated in Ba vs BaP	0.0032221367929388942	1.1389648	0.75	0.5111111111111111
Gm9025	Upregulated in Ba vs BaP	0.003144296074033346	0.41717377	0.9772727272727273	1.0
Nfil3	Upregulated in Ba vs BaP	0.0033549556127819985	0.98656195	0.8409090909090909	0.6
Cdc42se1	Upregulated in Ba vs BaP	0.0035353036416779296	0.25667918	1.0	1.0
Litaf	Upregulated in Ba vs BaP	0.0036145987445997687	0.69191194	0.9545454545454546	0.7555555555555555
Sun2	Upregulated in Ba vs BaP	0.003657830287096444	0.30867568	1.0	0.9777777777777777
Arhgef1	Upregulated in Ba vs BaP	0.003657830287096444	0.17963672	1.0	1.0
Gm12966	Upregulated in Ba vs BaP	0.0036932588967318568	0.3152403	1.0	0.9777777777777777
Prex1	Upregulated in Ba vs BaP	0.0038148257943743467	0.3331208	1.0	0.9777777777777777
Tln1	Upregulated in Ba vs BaP	0.003911336124239531	0.104841866	1.0	1.0
Iqgap1	Upregulated in Ba vs BaP	0.003931794025484495	0.155134	1.0	1.0
Kcnj2	Upregulated in Ba vs BaP	0.00406212262714789	1.3665535	0.7045454545454546	0.37777777777777777
Clk1	Upregulated in Ba vs BaP	0.004490654889953831	0.38613158	1.0	0.9111111111111111
Adora2b	Upregulated in Ba vs BaP	0.004086903010497623	1.2583585	0.7727272727272727	0.4222222222222222
Nbeal2	Upregulated in Ba vs BaP	0.004165054153478037	0.29026818	1.0	1.0
Mpc2	Upregulated in Ba vs BaP	0.004226885472905214	0.34204555	0.9772727272727273	0.9777777777777777
Cdh1	Upregulated in Ba vs BaP	0.004960013152681081	0.28703472	1.0	1.0
Srsf5	Upregulated in Ba vs BaP	0.004731146389048233	0.19990148	1.0	1.0
Pde7b	Upregulated in Ba vs BaP	0.005996785301698989	2.1091187	0.5227272727272727	0.2222222222222222
Il10ra	Upregulated in Ba vs BaP	0.007373010369495497	3.043145	0.4090909090909091	0.08888888888888889
Gm6169	Upregulated in Ba vs BaP	0.005827103249065561	0.34365693	1.0	0.9555555555555556
Slc6a4	Upregulated in Ba vs BaP	0.007093279305002128	2.7677443	0.5227272727272727	0.1111111111111111
Pbxip1	Upregulated in Ba vs BaP	0.006260970102340036	0.54714113	0.9772727272727273	0.8444444444444444
Gm5637	Upregulated in Ba vs BaP	0.0060608047992911016	0.1638542	1.0	1.0
Gltscr2	Upregulated in Ba vs BaP	0.006275018671412318	0.2826069	1.0	0.9777777777777777
Atp6v0b	Upregulated in Ba vs BaP	0.006882424743792313	0.35582125	1.0	0.9111111111111111
Slc6a9	Upregulated in Ba vs BaP	0.009864883747973226	5.118294	0.3409090909090909	0.022222222222222223
Fbxo9	Upregulated in Ba vs BaP	0.007175932389288406	0.2892993	1.0	0.9555555555555556
Satb1	Upregulated in Ba vs BaP	0.006788781838879345	0.4083815	0.9772727272727273	0.9777777777777777
Npl	Upregulated in Ba vs BaP	0.006790758259900446	0.92026323	0.8181818181818182	0.5777777777777777
Lat2	Upregulated in Ba vs BaP	0.007167988787065634	0.2801013	1.0	0.9777777777777777
Slc2a3	Upregulated in Ba vs BaP	0.007350719500116829	0.75733286	0.9318181818181818	0.7333333333333333
Macf1	Upregulated in Ba vs BaP	0.0075481661983342165	0.19429608	1.0	1.0
Sgsh	Upregulated in Ba vs BaP	0.00868002082531966	1.7125537	0.5909090909090909	0.28888888888888886
Rab11fip4	Upregulated in Ba vs BaP	0.00910223908492187	2.4124413	0.5227272727272727	0.1111111111111111
Gm16372	Upregulated in Ba vs BaP	0.007764116214533111	0.63048685	0.9545454545454546	0.8
C5ar1	Upregulated in Ba vs BaP	0.009575046640489101	2.1232946	0.5	0.2
Slc41a3	Upregulated in Ba vs BaP	0.008070268392157399	0.47370872	1.0	0.9333333333333333
Ccpg1	Upregulated in Ba vs BaP	0.008756754345585344	1.0980977	0.75	0.6
Limd2	Upregulated in Ba vs BaP	0.008101605514035073	0.2817991	0.9772727272727273	1.0
Ypel3	Upregulated in Ba vs BaP	0.008142025502010215	0.5369957	0.9090909090909091	0.8444444444444444
Gm13669	Upregulated in Ba vs BaP	0.008142025502010215	0.8190971	0.8863636363636364	0.6444444444444445
Sat1	Upregulated in Ba vs BaP	0.00820595296624931	0.69026035	0.9090909090909091	0.7555555555555555
Hgf	Upregulated in Ba vs BaP	0.008348055024826696	0.2374902	0.9772727272727273	1.0
Slc24a3	Upregulated in Ba vs BaP	0.008337392516273492	0.8015589	0.8863636363636364	0.6444444444444445
Anxa6	Upregulated in Ba vs BaP	0.008397320253586114	0.31598943	1.0	0.9777777777777777
Phf20l1	Upregulated in Ba vs BaP	0.009001585227449184	0.36588684	1.0	0.9777777777777777
Myd88	Upregulated in Ba vs BaP	0.00948518174104261	1.1013527	0.7727272727272727	0.5555555555555556
Atp1b1	Upregulated in Ba vs BaP	0.009606152786683489	0.6107556	0.9318181818181818	0.7333333333333333
Itgb7	Upregulated in Ba vs BaP	0.00961334652959668	0.29494998	0.9772727272727273	0.9777777777777777
Gab2	Upregulated in Ba vs BaP	0.009994420950302065	0.4308391	0.9772727272727273	0.9333333333333333
Mpo	Downregulated in Ba vs BaP	7.516895857435845e-16	2.3182461	0.6590909090909091	0.9777777777777777
Ctsg	Downregulated in Ba vs BaP	4.689211805690994e-11	1.2959813	0.8863636363636364	1.0
Dhdds	Downregulated in Ba vs BaP	5.07206851996968e-10	4.189701	0.1590909090909091	0.8222222222222222
RP23-49B23.1	Downregulated in Ba vs BaP	4.706932496089123e-12	2.5052989	0.22727272727272727	0.9111111111111111
Ms4a3	Downregulated in Ba vs BaP	3.3685786644031696e-11	1.8391067	0.5	0.9555555555555556
Uqcrq	Downregulated in Ba vs BaP	3.3685786644031696e-11	2.0765717	0.3181818181818182	0.9555555555555556
Papss2	Downregulated in Ba vs BaP	4.397176043823748e-10	1.7876035	0.4090909090909091	0.9777777777777777
Nkg7	Downregulated in Ba vs BaP	3.3198310933669625e-10	1.5864526	0.5454545454545454	0.9777777777777777
Calr-ps	Downregulated in Ba vs BaP	2.3204528467481796e-10	1.353045	0.7045454545454546	0.9555555555555556
Hspa5	Downregulated in Ba vs BaP	1.5068075352087115e-09	1.2382404	0.7045454545454546	1.0
Edem3	Downregulated in Ba vs BaP	5.059937534887412e-09	1.2184608	0.6818181818181818	1.0
Cbx5	Downregulated in Ba vs BaP	5.461915296963235e-10	2.7695377	0.20454545454545456	0.8888888888888888
Gm4617	Downregulated in Ba vs BaP	4.546736511700121e-09	0.8961462	0.8636363636363636	1.0
Igfbp4	Downregulated in Ba vs BaP	1.878137564424213e-09	2.4356408	0.3409090909090909	0.8444444444444444
Nucks1	Downregulated in Ba vs BaP	2.5578752035097174e-09	1.8831013	0.3409090909090909	0.9555555555555556
Fgf3	Downregulated in Ba vs BaP	3.701308128914322e-09	1.7339044	0.38636363636363635	0.9777777777777777
Angpt1	Downregulated in Ba vs BaP	9.067826464453263e-09	1.517815	0.5	0.9777777777777777
Mns1	Downregulated in Ba vs BaP	2.090057406407329e-08	1.4756207	0.45454545454545453	0.9777777777777777
Tspan31	Downregulated in Ba vs BaP	5.857167344035497e-09	2.2238443	0.25	0.9111111111111111
Ptma	Downregulated in Ba vs BaP	3.20312521949588e-08	0.7695411	0.9318181818181818	1.0
Ptprs	Downregulated in Ba vs BaP	1.9630611814668937e-07	0.9343896	0.8636363636363636	1.0
Calr	Downregulated in Ba vs BaP	5.794423761399253e-08	0.6741582	0.9545454545454546	1.0
Dnmt1	Downregulated in Ba vs BaP	1.44594329547086e-07	1.2559056	0.5227272727272727	1.0
2210010C04Rik	Downregulated in Ba vs BaP	4.613016555410236e-08	1.6457248	0.3181818181818182	0.9555555555555556
Lrmp	Downregulated in Ba vs BaP	4.1971903826825783e-07	4.219793	0.09090909090909091	0.7111111111111111
Snrpd1	Downregulated in Ba vs BaP	9.03757423135953e-08	2.7323835	0.18181818181818182	0.7555555555555555
Tmpo	Downregulated in Ba vs BaP	1.9186563549641632e-07	1.4695609	0.4090909090909091	0.9777777777777777
Abce1	Downregulated in Ba vs BaP	2.6313024024503993e-07	2.7873194	0.18181818181818182	0.8
Gm9800	Downregulated in Ba vs BaP	1.705356402735834e-07	0.89775866	0.8181818181818182	1.0
Topbp1	Downregulated in Ba vs BaP	1.2585469928481129e-07	1.6437563	0.38636363636363635	0.9333333333333333
Erh	Downregulated in Ba vs BaP	1.1937111250809083e-07	2.1346545	0.25	0.8888888888888888
Cdk6	Downregulated in Ba vs BaP	3.2640117373510636e-07	0.85830647	0.8863636363636364	1.0
Mms22l	Downregulated in Ba vs BaP	2.5450981347034896e-07	3.2579424	0.06818181818181818	0.7777777777777778
Bcl2	Downregulated in Ba vs BaP	1.3429608413053033e-07	1.639605	0.45454545454545453	0.9333333333333333
Bckdk	Downregulated in Ba vs BaP	1.9699791399806266e-07	2.345035	0.25	0.8
Mcm2	Downregulated in Ba vs BaP	2.5259300871405086e-07	2.6816738	0.13636363636363635	0.8
Slc22a3	Downregulated in Ba vs BaP	2.6797210743259333e-07	1.4678271	0.38636363636363635	0.9333333333333333
Mcm3	Downregulated in Ba vs BaP	2.360522611717907e-07	2.2084446	0.2727272727272727	0.8
Stmn1	Downregulated in Ba vs BaP	2.5277735506798716e-07	2.4634666	0.18181818181818182	0.8
Fkbp2	Downregulated in Ba vs BaP	2.0659250235286752e-07	1.9158472	0.29545454545454547	0.8666666666666667
Sdf2l1	Downregulated in Ba vs BaP	2.699456403511087e-07	2.6090603	0.13636363636363635	0.7777777777777778
Dio2	Downregulated in Ba vs BaP	3.113167931468014e-07	2.5869064	0.1590909090909091	0.7777777777777778
Hdgf	Downregulated in Ba vs BaP	3.9506233915933135e-07	1.1505207	0.6818181818181818	0.9777777777777777
AI662270	Downregulated in Ba vs BaP	3.8335833188421086e-07	1.2521667	0.5	0.9555555555555556
Cks1b	Downregulated in Ba vs BaP	3.53197848562592e-07	2.5458956	0.1590909090909091	0.7777777777777778
Myb	Downregulated in Ba vs BaP	3.8335833188421086e-07	1.1928242	0.6136363636363636	0.9555555555555556
Gm11697	Downregulated in Ba vs BaP	3.403267418100923e-07	2.3041503	0.18181818181818182	0.8
Diap3	Downregulated in Ba vs BaP	5.953167812637555e-07	2.910165	0.11363636363636363	0.7555555555555555
Pcna-ps2	Downregulated in Ba vs BaP	3.8335833188421086e-07	2.0906436	0.2727272727272727	0.8888888888888888
Abcd3	Downregulated in Ba vs BaP	3.8335833188421086e-07	1.5596497	0.36363636363636365	0.9333333333333333
Cd34	Downregulated in Ba vs BaP	3.8823192743631e-06	4.7611094	0.09090909090909091	0.6
Yif1b	Downregulated in Ba vs BaP	6.192261068010352e-07	2.7127924	0.1590909090909091	0.7555555555555555
Xpo1	Downregulated in Ba vs BaP	3.712314240076582e-07	1.8734151	0.36363636363636365	0.8444444444444444
Spns2	Downregulated in Ba vs BaP	5.494916932405004e-07	2.1877127	0.29545454545454547	0.8222222222222222
Nme2	Downregulated in Ba vs BaP	5.6130011316146e-07	2.1304996	0.22727272727272727	0.8
Tmem256	Downregulated in Ba vs BaP	5.953167812637555e-07	1.3699359	0.5	0.9333333333333333
Gm10131	Downregulated in Ba vs BaP	5.953167812637555e-07	2.261563	0.18181818181818182	0.8222222222222222
Rpl28-ps1	Downregulated in Ba vs BaP	6.073636553700604e-07	1.9110453	0.29545454545454547	0.8666666666666667
Rnf168	Downregulated in Ba vs BaP	7.055530791370102e-07	2.2615623	0.25	0.8222222222222222
Gm11223	Downregulated in Ba vs BaP	6.365408649292565e-07	2.2243588	0.18181818181818182	0.8
Zbtb16	Downregulated in Ba vs BaP	1.0208865688415417e-06	2.5674806	0.13636363636363635	0.7555555555555555
Mcm5	Downregulated in Ba vs BaP	6.685264545670049e-07	2.1220908	0.20454545454545456	0.8444444444444444
Ssrp1	Downregulated in Ba vs BaP	7.443264629969114e-07	2.1205268	0.22727272727272727	0.8444444444444444
Usp1	Downregulated in Ba vs BaP	1.189308457522402e-06	1.6441483	0.3181818181818182	0.9111111111111111
Ncapd2	Downregulated in Ba vs BaP	2.731859903725592e-06	2.6836896	0.20454545454545456	0.7555555555555555
Hnrnpr	Downregulated in Ba vs BaP	2.7062910008055815e-06	1.1536233	0.6136363636363636	1.0
Syce2	Downregulated in Ba vs BaP	2.731859903725592e-06	2.455725	0.18181818181818182	0.7111111111111111
Gm14277	Downregulated in Ba vs BaP	5.347693001897521e-06	3.3127227	0.06818181818181818	0.6888888888888889
Gm15421	Downregulated in Ba vs BaP	3.041414363654609e-06	1.366174	0.38636363636363635	0.9777777777777777
Dkc1	Downregulated in Ba vs BaP	3.93137702535484e-06	2.545696	0.20454545454545456	0.6888888888888889
RP23-110C17.2	Downregulated in Ba vs BaP	5.183192737795684e-06	2.907725	0.13636363636363635	0.6888888888888889
Prkcsh	Downregulated in Ba vs BaP	3.0843979855392714e-06	1.2122098	0.5454545454545454	0.9555555555555556
Tcp1	Downregulated in Ba vs BaP	3.287547549826823e-06	1.3587769	0.4090909090909091	0.9555555555555556
Usp5	Downregulated in Ba vs BaP	3.1263531055993633e-06	1.4977276	0.36363636363636365	0.9333333333333333
Ipo5	Downregulated in Ba vs BaP	4.502457327260198e-06	2.460369	0.18181818181818182	0.7333333333333333
Pcna	Downregulated in Ba vs BaP	2.8625687167671136e-06	1.8249571	0.3409090909090909	0.8666666666666667
Auts2	Downregulated in Ba vs BaP	8.350012675048876e-06	2.9735198	0.1590909090909091	0.6888888888888889
Eny2	Downregulated in Ba vs BaP	3.398765331633231e-06	1.9908915	0.22727272727272727	0.8444444444444444
Cntln	Downregulated in Ba vs BaP	4.634451219395457e-06	2.4571843	0.1590909090909091	0.7777777777777778
Clec12a	Downregulated in Ba vs BaP	1.4968548162480398e-05	0.85344964	0.75	1.0
Lair1	Downregulated in Ba vs BaP	5.8132355784589375e-06	1.3619164	0.4090909090909091	0.9777777777777777
Tcerg1	Downregulated in Ba vs BaP	1.4033847180840658e-05	0.91788644	0.6590909090909091	1.0
Pdia6	Downregulated in Ba vs BaP	5.207363687655526e-06	1.2814023	0.5454545454545454	0.9555555555555556
Kit	Downregulated in Ba vs BaP	2.9507719617741847e-05	4.646188	0.11363636363636363	0.5555555555555556
Anp32e	Downregulated in Ba vs BaP	5.183192737795684e-06	1.7618399	0.2727272727272727	0.9333333333333333
Hnrnpab	Downregulated in Ba vs BaP	1.3718359571419633e-05	0.9006876	0.6818181818181818	1.0
Cwf19l1	Downregulated in Ba vs BaP	3.095760867557477e-05	5.386762	0.045454545454545456	0.5333333333333333
Gart	Downregulated in Ba vs BaP	1.1543640634132107e-05	2.7810485	0.1590909090909091	0.7555555555555555
Ramp1	Downregulated in Ba vs BaP	7.050146194518837e-06	2.0469787	0.20454545454545456	0.7777777777777778
mt-Nd1	Downregulated in Ba vs BaP	1.9023609786921143e-05	0.32100898	1.0	1.0
Dbf4	Downregulated in Ba vs BaP	2.637712321403984e-05	3.732257	0.09090909090909091	0.6
Lman1	Downregulated in Ba vs BaP	8.062452185948289e-06	1.7269838	0.29545454545454547	0.8222222222222222
G6pc3	Downregulated in Ba vs BaP	1.3180437975695556e-05	2.7834003	0.09090909090909091	0.6444444444444445
Mrpl23-ps1	Downregulated in Ba vs BaP	1.224337026035193e-05	2.46758	0.13636363636363635	0.7111111111111111
Magt1	Downregulated in Ba vs BaP	1.3180437975695556e-05	0.99202293	0.6363636363636364	0.9777777777777777
Hyou1	Downregulated in Ba vs BaP	8.59101088654242e-06	1.8802993	0.2727272727272727	0.7777777777777778
Pebp1	Downregulated in Ba vs BaP	8.350012675048876e-06	1.603871	0.3181818181818182	0.8666666666666667
Deb1	Downregulated in Ba vs BaP	8.57287296937687e-06	1.4375898	0.4318181818181818	0.8888888888888888
Vimp	Downregulated in Ba vs BaP	8.64424879905996e-06	1.5667148	0.3409090909090909	0.8666666666666667
Pole4	Downregulated in Ba vs BaP	8.444950665502851e-06	1.8173478	0.2727272727272727	0.8666666666666667
Adrbk2	Downregulated in Ba vs BaP	9.01580310680137e-06	2.192199	0.25	0.8222222222222222
Kpnb1	Downregulated in Ba vs BaP	1.4229431045318054e-05	0.94448376	0.6818181818181818	1.0
Lmnb2	Downregulated in Ba vs BaP	1.3832794824966434e-05	2.4724607	0.22727272727272727	0.7333333333333333
Itga4	Downregulated in Ba vs BaP	9.839141228254137e-06	1.468008	0.45454545454545453	0.9111111111111111
Mif	Downregulated in Ba vs BaP	9.918045494440847e-06	1.6877544	0.3181818181818182	0.8666666666666667
Nt5c3b	Downregulated in Ba vs BaP	1.5564191018231643e-05	2.6157768	0.13636363636363635	0.7555555555555555
Nop10	Downregulated in Ba vs BaP	1.054800418862598e-05	1.546907	0.3409090909090909	0.8888888888888888
Cxcr4	Downregulated in Ba vs BaP	2.0154129024674632e-05	1.1796623	0.45454545454545453	0.9777777777777777
Stom	Downregulated in Ba vs BaP	4.7590844099593584e-05	4.1641283	0.06818181818181818	0.5555555555555556
Aff3	Downregulated in Ba vs BaP	1.3180437975695556e-05	1.6530558	0.36363636363636365	0.8888888888888888
Coq2	Downregulated in Ba vs BaP	1.9900827842190322e-05	3.0538235	0.09090909090909091	0.6666666666666666
Wbp5	Downregulated in Ba vs BaP	1.3180437975695556e-05	1.8227171	0.22727272727272727	0.8222222222222222
Mpp6	Downregulated in Ba vs BaP	2.3793338033645875e-05	2.6670556	0.18181818181818182	0.6666666666666666
Txlna	Downregulated in Ba vs BaP	1.3832794824966434e-05	1.4518647	0.36363636363636365	0.9333333333333333
Gpaa1	Downregulated in Ba vs BaP	2.022471931431903e-05	2.564643	0.18181818181818182	0.7111111111111111
Atad5	Downregulated in Ba vs BaP	2.4635675799388093e-05	2.7061741	0.13636363636363635	0.6888888888888889
Osbpl8	Downregulated in Ba vs BaP	3.0388847224691527e-05	0.83371466	0.7045454545454546	0.9777777777777777
Sec23b	Downregulated in Ba vs BaP	1.6439261566573718e-05	1.5994915	0.3181818181818182	0.9333333333333333
Flnb	Downregulated in Ba vs BaP	4.863156168551129e-05	0.6879947	0.8863636363636364	1.0
Rpn1	Downregulated in Ba vs BaP	2.1447352225530677e-05	1.0852638	0.6363636363636364	0.9777777777777777
Bet1	Downregulated in Ba vs BaP	1.7537828709162838e-05	1.7799808	0.2727272727272727	0.8666666666666667
Nme1	Downregulated in Ba vs BaP	2.0340425921882404e-05	1.949132	0.2727272727272727	0.7333333333333333
Prdx1	Downregulated in Ba vs BaP	3.4644276321864094e-05	1.0875282	0.5	1.0
mt-Nd6	Downregulated in Ba vs BaP	3.193873352652859e-05	0.7721815	0.75	1.0
Gm15210	Downregulated in Ba vs BaP	2.2846551823522597e-05	2.2027938	0.18181818181818182	0.7555555555555555
Ddost	Downregulated in Ba vs BaP	3.0594388976821156e-05	1.0259445	0.5681818181818182	0.9777777777777777
Dna2	Downregulated in Ba vs BaP	2.1447352225530677e-05	2.0987785	0.18181818181818182	0.7777777777777778
P4hb	Downregulated in Ba vs BaP	3.429933871266781e-05	0.4897941	0.9318181818181818	1.0
Ncapd3	Downregulated in Ba vs BaP	2.3793338033645875e-05	1.6179583	0.36363636363636365	0.8222222222222222
Nt5dc2	Downregulated in Ba vs BaP	3.729056323195696e-05	2.7415562	0.09090909090909091	0.6666666666666666
Sdsl	Downregulated in Ba vs BaP	6.941042943762947e-05	3.8702948	0.06818181818181818	0.5333333333333333
Spcs3	Downregulated in Ba vs BaP	3.936349719772945e-05	0.9882893	0.5909090909090909	0.9777777777777777
Ngfrap1	Downregulated in Ba vs BaP	2.6290572516687017e-05	1.7024311	0.25	0.8222222222222222
Ubap2	Downregulated in Ba vs BaP	2.6290572516687017e-05	1.6452278	0.3181818181818182	0.8444444444444444
Tspan32	Downregulated in Ba vs BaP	3.072002196596843e-05	1.3243679	0.4318181818181818	0.8666666666666667
Creld2	Downregulated in Ba vs BaP	2.9915841839633004e-05	1.6875482	0.36363636363636365	0.8444444444444444
Irf2bp2	Downregulated in Ba vs BaP	7.84193728843728e-05	0.69703865	0.75	1.0
Yam1	Downregulated in Ba vs BaP	3.8690170315009306e-05	0.13004702	1.0	1.0
Zdhhc21	Downregulated in Ba vs BaP	5.144310238361778e-05	2.5935977	0.13636363636363635	0.6666666666666666
Zfp518b	Downregulated in Ba vs BaP	3.832619339032111e-05	1.9097213	0.22727272727272727	0.7777777777777778
Abca8b	Downregulated in Ba vs BaP	3.8690170315009306e-05	1.787639	0.2727272727272727	0.8222222222222222
Odc1	Downregulated in Ba vs BaP	7.695517402701468e-05	3.068269	0.09090909090909091	0.6222222222222222
Cuta	Downregulated in Ba vs BaP	4.7590844099593584e-05	1.1925569	0.4318181818181818	0.9333333333333333
Dctpp1	Downregulated in Ba vs BaP	6.698247798237567e-05	2.7450457	0.13636363636363635	0.6222222222222222
Snrnp40	Downregulated in Ba vs BaP	4.189275448609231e-05	1.6946931	0.2727272727272727	0.8888888888888888
Alyref	Downregulated in Ba vs BaP	4.467320801595802e-05	1.356919	0.38636363636363635	0.9111111111111111
Apoe	Downregulated in Ba vs BaP	7.999319735598816e-05	0.77768445	0.75	1.0
Smc4	Downregulated in Ba vs BaP	7.775601751247387e-05	1.0056251	0.5454545454545454	0.9777777777777777
Cdk2	Downregulated in Ba vs BaP	4.7590844099593584e-05	1.6016686	0.3409090909090909	0.8666666666666667
Farsa	Downregulated in Ba vs BaP	4.863156168551129e-05	1.5170449	0.36363636363636365	0.8444444444444444
Snhg8	Downregulated in Ba vs BaP	5.0310663251706924e-05	1.573652	0.2727272727272727	0.8444444444444444
Snrpf	Downregulated in Ba vs BaP	5.144310238361778e-05	1.4989051	0.36363636363636365	0.8888888888888888
Dut	Downregulated in Ba vs BaP	5.144310238361778e-05	1.5958999	0.3409090909090909	0.8
Cep290	Downregulated in Ba vs BaP	0.00012997162868499558	3.6682167	0.045454545454545456	0.6
C1qbp	Downregulated in Ba vs BaP	7.715201847164743e-05	2.4599261	0.1590909090909091	0.6888888888888889
Nomo1	Downregulated in Ba vs BaP	5.8834712646715626e-05	1.0674555	0.5909090909090909	0.9777777777777777
Cdc25a	Downregulated in Ba vs BaP	0.0001153625519845362	3.2718916	0.09090909090909091	0.6444444444444445
Gm16373	Downregulated in Ba vs BaP	6.699367259042574e-05	2.3227835	0.18181818181818182	0.7111111111111111
Canx	Downregulated in Ba vs BaP	7.612355649232809e-05	0.57625765	0.9545454545454546	1.0
Ankrd28	Downregulated in Ba vs BaP	5.878376532120047e-05	1.2330555	0.45454545454545453	0.9111111111111111
Tuba1b	Downregulated in Ba vs BaP	6.162993678448301e-05	1.7836633	0.3181818181818182	0.8222222222222222
Stt3a	Downregulated in Ba vs BaP	7.368380214173555e-05	0.89961773	0.7045454545454546	0.9777777777777777
Rpl22l1	Downregulated in Ba vs BaP	6.698247798237567e-05	1.3717049	0.38636363636363635	0.9555555555555556
Scd2	Downregulated in Ba vs BaP	7.790374281824897e-05	2.1478703	0.20454545454545456	0.6666666666666666
Cdk4	Downregulated in Ba vs BaP	6.91974307617853e-05	1.1189011	0.5681818181818182	1.0
Atp8b1	Downregulated in Ba vs BaP	0.00012997162868499558	3.2247217	0.09090909090909091	0.5555555555555556
Cmtm7	Downregulated in Ba vs BaP	0.00012326654418050293	0.6170945	0.8181818181818182	1.0
Gm10177	Downregulated in Ba vs BaP	6.658845939391853e-05	1.2915744	0.5	0.9111111111111111
Gnl3	Downregulated in Ba vs BaP	0.0001153625519845362	3.2051122	0.06818181818181818	0.6
Vkorc1	Downregulated in Ba vs BaP	7.198606400263373e-05	1.7860203	0.25	0.7555555555555555
Slc43a3	Downregulated in Ba vs BaP	0.00014036150097395807	3.5388277	0.045454545454545456	0.5777777777777777
Rrp15	Downregulated in Ba vs BaP	0.0002452702910501374	30.83213	0.0	0.4666666666666667
Mfsd10	Downregulated in Ba vs BaP	7.09914695253128e-05	1.3848066	0.38636363636363635	0.8666666666666667
Mphosph9	Downregulated in Ba vs BaP	7.328578112948624e-05	1.9817477	0.22727272727272727	0.7555555555555555
Hjurp	Downregulated in Ba vs BaP	7.29891424387041e-05	1.4611027	0.38636363636363635	0.9111111111111111
Stt3b	Downregulated in Ba vs BaP	0.00015265172669401026	0.71411246	0.7727272727272727	1.0
Mcm4	Downregulated in Ba vs BaP	7.715201847164743e-05	1.7052344	0.3181818181818182	0.7777777777777778
Eif3b	Downregulated in Ba vs BaP	8.269441124052742e-05	1.4827958	0.36363636363636365	0.9111111111111111
Cdc7	Downregulated in Ba vs BaP	0.00012997162868499558	2.5816898	0.13636363636363635	0.6444444444444445
Timeless	Downregulated in Ba vs BaP	0.00016970972443429406	3.1792846	0.11363636363636363	0.6
Cdt1	Downregulated in Ba vs BaP	0.00010383566229616263	1.9540663	0.22727272727272727	0.7333333333333333
Sumo3	Downregulated in Ba vs BaP	9.586845277752035e-05	1.3761266	0.38636363636363635	0.9111111111111111
Gsto1	Downregulated in Ba vs BaP	0.00012972157352057498	2.3129718	0.18181818181818182	0.6666666666666666
Gm10039	Downregulated in Ba vs BaP	9.712429671261032e-05	1.4614224	0.3409090909090909	0.8444444444444444
Smc2	Downregulated in Ba vs BaP	0.00012997162868499558	2.2728238	0.1590909090909091	0.6666666666666666
Gm13092	Downregulated in Ba vs BaP	0.00012750482538880116	1.0227127	0.5454545454545454	0.9777777777777777
Rps20	Downregulated in Ba vs BaP	0.00018833815897864516	0.34930164	0.9545454545454546	1.0
Cmc1	Downregulated in Ba vs BaP	0.00011479214409608825	1.9558315	0.18181818181818182	0.7111111111111111
Mybbp1a	Downregulated in Ba vs BaP	0.00010884369072414467	1.5558283	0.3409090909090909	0.8666666666666667
Dnajc3	Downregulated in Ba vs BaP	0.00012813574477791125	0.98099655	0.5909090909090909	0.9333333333333333
Usp37	Downregulated in Ba vs BaP	0.00011473002381635036	1.5416718	0.38636363636363635	0.8444444444444444
Gnl2	Downregulated in Ba vs BaP	0.00013428590918448407	2.0488544	0.22727272727272727	0.7111111111111111
Tcof1	Downregulated in Ba vs BaP	0.00016608957195426497	2.5213	0.18181818181818182	0.6222222222222222
Pola2	Downregulated in Ba vs BaP	0.00015333411977149506	2.1635149	0.2727272727272727	0.6888888888888889
Mdga1	Downregulated in Ba vs BaP	0.00012313955645212556	1.7111533	0.29545454545454547	0.8
2610524H06Rik	Downregulated in Ba vs BaP	0.00034920998500254465	4.944484	0.045454545454545456	0.4666666666666667
Atp2b4	Downregulated in Ba vs BaP	0.0001584262625337293	2.2129247	0.20454545454545456	0.6666666666666666
Blm	Downregulated in Ba vs BaP	0.00012813574477791125	1.3096635	0.38636363636363635	0.9111111111111111
Hn1l	Downregulated in Ba vs BaP	0.0001544728536458458	2.0594747	0.25	0.6888888888888889
Tmem107	Downregulated in Ba vs BaP	0.0003936551171291744	30.653046	0.0	0.4222222222222222
Nop56	Downregulated in Ba vs BaP	0.00012997162868499558	1.6498595	0.3181818181818182	0.7555555555555555
Rpl3	Downregulated in Ba vs BaP	0.00015555452745580288	0.7013904	0.7954545454545454	0.9777777777777777
Snd1	Downregulated in Ba vs BaP	0.0002031223978671921	0.76679873	0.7727272727272727	1.0
Ybx3	Downregulated in Ba vs BaP	0.00012997162868499558	1.4063109	0.4318181818181818	0.8444444444444444
Nudc	Downregulated in Ba vs BaP	0.00012997162868499558	1.3362607	0.45454545454545453	0.8666666666666667
Tdp2	Downregulated in Ba vs BaP	0.00016543040136641476	2.3644078	0.1590909090909091	0.6444444444444445
Rpa3	Downregulated in Ba vs BaP	0.00013785518714841218	1.7172924	0.20454545454545456	0.8
Orc6	Downregulated in Ba vs BaP	0.00019033868255702026	2.5070338	0.13636363636363635	0.6666666666666666
Gm8186	Downregulated in Ba vs BaP	0.00016543040136641476	0.72969025	0.75	0.9777777777777777
Rbmxl1	Downregulated in Ba vs BaP	0.0001584262625337293	1.9525738	0.20454545454545456	0.7111111111111111
Ranbp1	Downregulated in Ba vs BaP	0.00015345107661391276	1.4161289	0.29545454545454547	0.8666666666666667
Rltpr	Downregulated in Ba vs BaP	0.00021751300853389385	2.387418	0.18181818181818182	0.6444444444444445
Ppie	Downregulated in Ba vs BaP	0.0002094750658377608	2.326235	0.18181818181818182	0.6666666666666666
AI504432	Downregulated in Ba vs BaP	0.00021105156097061943	2.545825	0.13636363636363635	0.6666666666666666
mt-Nd5	Downregulated in Ba vs BaP	0.0003480343705931331	0.50373113	0.9318181818181818	1.0
Atp13a3	Downregulated in Ba vs BaP	0.00035088693391107463	0.5682515	0.7954545454545454	1.0
Emilin1	Downregulated in Ba vs BaP	0.0002030760783000446	1.0276252	0.4772727272727273	0.9777777777777777
Pi4k2b	Downregulated in Ba vs BaP	0.00017120872386684302	1.9577551	0.20454545454545456	0.7111111111111111
Cd24a	Downregulated in Ba vs BaP	0.00021298500697740762	2.421377	0.13636363636363635	0.6222222222222222
Cd81	Downregulated in Ba vs BaP	0.00017386190494109806	2.1960015	0.13636363636363635	0.7111111111111111
Coro7	Downregulated in Ba vs BaP	0.00020541031456519323	0.6899707	0.7727272727272727	0.9777777777777777
Msh6	Downregulated in Ba vs BaP	0.00023494567900054754	2.7123446	0.11363636363636363	0.6444444444444445
Ctdspl	Downregulated in Ba vs BaP	0.00034679699222995143	3.6824179	0.06818181818181818	0.5111111111111111
Manf	Downregulated in Ba vs BaP	0.00023773410617823864	0.8095841	0.6590909090909091	0.9777777777777777
Lsm6	Downregulated in Ba vs BaP	0.00019238182117783576	1.3567295	0.36363636363636365	0.8666666666666667
Ndufb6	Downregulated in Ba vs BaP	0.00018504102639877877	1.4378641	0.3409090909090909	0.8
Gins1	Downregulated in Ba vs BaP	0.0005090929306514261	3.9114769	0.11363636363636363	0.5333333333333333
Dot1l	Downregulated in Ba vs BaP	0.0002030760783000446	1.2803291	0.36363636363636365	0.9111111111111111
Mlh1	Downregulated in Ba vs BaP	0.0003445361025333273	3.5561059	0.06818181818181818	0.5333333333333333
Psat1	Downregulated in Ba vs BaP	0.0002348883285693176	2.4647853	0.13636363636363635	0.6666666666666666
Wdfy4	Downregulated in Ba vs BaP	0.00022535372675930323	1.14498	0.5	0.9555555555555556
Nup205	Downregulated in Ba vs BaP	0.00023399859607881407	2.169938	0.1590909090909091	0.7333333333333333
Cdk5rap3	Downregulated in Ba vs BaP	0.00020541031456519323	1.4304453	0.36363636363636365	0.8444444444444444
Morc2a	Downregulated in Ba vs BaP	0.0002932030591353878	2.5507438	0.1590909090909091	0.6222222222222222
Eefsec	Downregulated in Ba vs BaP	0.0002083293747995833	1.337604	0.4090909090909091	0.9333333333333333
Rnf26	Downregulated in Ba vs BaP	0.0002438490509063216	2.2616704	0.1590909090909091	0.6888888888888889
Plxnd1	Downregulated in Ba vs BaP	0.0002841108662369624	2.5745282	0.11363636363636363	0.6
Srsf7	Downregulated in Ba vs BaP	0.0003648681696127668	0.67912287	0.7954545454545454	1.0
Gm12184	Downregulated in Ba vs BaP	0.00022731675417190464	1.5535105	0.3181818181818182	0.8
Hoxa7	Downregulated in Ba vs BaP	0.0006296741292934302	6.58409	0.022727272727272728	0.4
Kcna3	Downregulated in Ba vs BaP	0.00023494567900054754	1.8573172	0.20454545454545456	0.7555555555555555
Atp13a1	Downregulated in Ba vs BaP	0.00022906517798745505	1.4118308	0.4318181818181818	0.8444444444444444
Rpa1	Downregulated in Ba vs BaP	0.0002458376731210949	1.7311342	0.25	0.7555555555555555
mt-Cytb	Downregulated in Ba vs BaP	0.0005681158573969262	0.25171602	1.0	1.0
Uqcc2	Downregulated in Ba vs BaP	0.0002691854628235217	1.8651706	0.20454545454545456	0.7111111111111111
Memo1	Downregulated in Ba vs BaP	0.00026726402907831026	1.1101888	0.5454545454545454	0.9333333333333333
Larp1	Downregulated in Ba vs BaP	0.00028160849349094774	1.1353791	0.45454545454545453	0.9333333333333333
Pus7	Downregulated in Ba vs BaP	0.0007038898218275991	5.4261103	0.045454545454545456	0.4444444444444444
Ndufa1	Downregulated in Ba vs BaP	0.0003648681696127668	0.6119261	0.8409090909090909	0.9777777777777777
Eef1e1	Downregulated in Ba vs BaP	0.0004545300119641802	3.3266022	0.045454545454545456	0.4888888888888889
Slc35b1	Downregulated in Ba vs BaP	0.0003020054837053272	1.9795715	0.20454545454545456	0.6888888888888889
Glo1	Downregulated in Ba vs BaP	0.000299265853979857	1.8850831	0.18181818181818182	0.7555555555555555
Gmpr	Downregulated in Ba vs BaP	0.00037515291361809835	2.6870472	0.09090909090909091	0.5555555555555556
Eif4g1	Downregulated in Ba vs BaP	0.00044362423152231043	0.64303505	0.8181818181818182	1.0
Pbx4	Downregulated in Ba vs BaP	0.00032385790706384524	1.8439254	0.20454545454545456	0.7111111111111111
Bcl7a	Downregulated in Ba vs BaP	0.0005028318592096025	2.8406813	0.13636363636363635	0.5333333333333333
Mydgf	Downregulated in Ba vs BaP	0.0003246010067309173	1.8193183	0.20454545454545456	0.7111111111111111
Ndufb3	Downregulated in Ba vs BaP	0.0004596427108698291	0.82435024	0.6363636363636364	1.0
Kat2a	Downregulated in Ba vs BaP	0.0004053606849895555	2.7167823	0.11363636363636363	0.6222222222222222
Srsf10	Downregulated in Ba vs BaP	0.0003130940746439124	1.5570997	0.29545454545454547	0.8222222222222222
Hells	Downregulated in Ba vs BaP	0.0005824786306739048	3.0957482	0.11363636363636363	0.5111111111111111
Ddx11	Downregulated in Ba vs BaP	0.0006222642949065687	3.2001572	0.11363636363636363	0.5777777777777777
Nop58	Downregulated in Ba vs BaP	0.00032385790706384524	1.4548725	0.38636363636363635	0.7777777777777778
Gm7488	Downregulated in Ba vs BaP	0.0003273131271391775	1.6636868	0.25	0.7555555555555555
Pcyox1l	Downregulated in Ba vs BaP	0.0003513405169221072	1.8971704	0.18181818181818182	0.7333333333333333
RP23-235E15.1	Downregulated in Ba vs BaP	0.0004053606849895555	0.36779925	0.9545454545454546	1.0
H2-Ab1	Downregulated in Ba vs BaP	0.00035348577585101896	2.0115788	0.20454545454545456	0.7111111111111111
Eif3a	Downregulated in Ba vs BaP	0.00042669556397524155	0.6752137	0.7727272727272727	0.9555555555555556
Chaf1a	Downregulated in Ba vs BaP	0.0005145004549833161	2.9264147	0.09090909090909091	0.5333333333333333
Mtf2	Downregulated in Ba vs BaP	0.000343824564125616	1.3650858	0.36363636363636365	0.8222222222222222
Bora	Downregulated in Ba vs BaP	0.0003512611978870865	1.810376	0.25	0.7777777777777778
Mtmr2	Downregulated in Ba vs BaP	0.00036150923885327834	1.7486329	0.2727272727272727	0.7777777777777778
Gm10275	Downregulated in Ba vs BaP	0.0004152265550029033	0.3057826	0.9772727272727273	1.0
Stra13	Downregulated in Ba vs BaP	0.00034985664533548335	1.5745636	0.25	0.7777777777777778
Oxct1	Downregulated in Ba vs BaP	0.0005297780349501997	2.5551565	0.13636363636363635	0.5777777777777777
Gm6625	Downregulated in Ba vs BaP	0.00035297807528842507	1.3337313	0.36363636363636365	0.8666666666666667
Gm9888	Downregulated in Ba vs BaP	0.00035947964421838963	1.7550744	0.20454545454545456	0.7777777777777778
Brca2	Downregulated in Ba vs BaP	0.0006568104392084482	3.1353152	0.09090909090909091	0.5333333333333333
Tsfm	Downregulated in Ba vs BaP	0.0005806095024758949	3.302215	0.045454545454545456	0.5111111111111111
Tmem258	Downregulated in Ba vs BaP	0.00044581897873854264	0.6991716	0.7045454545454546	0.9777777777777777
Spred2	Downregulated in Ba vs BaP	0.00035746494617490393	1.5083232	0.29545454545454547	0.8444444444444444
Nasp	Downregulated in Ba vs BaP	0.0004432212469263707	2.1969564	0.20454545454545456	0.6666666666666666
Slc7a1	Downregulated in Ba vs BaP	0.0007844880950123635	3.8373106	0.09090909090909091	0.4444444444444444
Tipin	Downregulated in Ba vs BaP	0.00040667480644361495	1.9393784	0.22727272727272727	0.6888888888888889
Mrpl18	Downregulated in Ba vs BaP	0.0004053606849895555	1.1962571	0.4090909090909091	0.8666666666666667
Gm13005	Downregulated in Ba vs BaP	0.0005323186202438248	2.804426	0.06818181818181818	0.5777777777777777
Svip	Downregulated in Ba vs BaP	0.0006113581669638431	3.7167604	0.022727272727272728	0.5333333333333333
Snrpa1	Downregulated in Ba vs BaP	0.0004053606849895555	1.8957242	0.22727272727272727	0.7333333333333333
Nmral1	Downregulated in Ba vs BaP	0.0007880799842132469	3.9535694	0.045454545454545456	0.4888888888888889
Nup62	Downregulated in Ba vs BaP	0.0004306152474796248	1.8008765	0.22727272727272727	0.7555555555555555
Utp20	Downregulated in Ba vs BaP	0.0006611641522451604	3.1887631	0.06818181818181818	0.5555555555555556
Lig1	Downregulated in Ba vs BaP	0.0004875822893073246	1.9949929	0.22727272727272727	0.6666666666666666
Thoc7	Downregulated in Ba vs BaP	0.0004511256281997347	1.1738623	0.4318181818181818	0.9555555555555556
Top2a	Downregulated in Ba vs BaP	0.0004633321995332715	1.7374046	0.36363636363636365	0.7333333333333333
Mtap	Downregulated in Ba vs BaP	0.0007340272168523792	2.9098241	0.11363636363636363	0.5333333333333333
Stard4	Downregulated in Ba vs BaP	0.0004832473636515165	1.4937465	0.36363636363636365	0.8222222222222222
Nolc1	Downregulated in Ba vs BaP	0.0005382020053722759	2.061788	0.18181818181818182	0.6444444444444445
Gm10169	Downregulated in Ba vs BaP	0.0005726650280485017	2.0409055	0.18181818181818182	0.7111111111111111
Mlkl	Downregulated in Ba vs BaP	0.0008429913683206406	3.1941566	0.11363636363636363	0.5111111111111111
Hsp90aa1	Downregulated in Ba vs BaP	0.0006351118789246343	0.8480956	0.6136363636363636	0.9777777777777777
Cetn3	Downregulated in Ba vs BaP	0.0005014611043141648	1.2725985	0.36363636363636365	0.8444444444444444
B230216N24Rik	Downregulated in Ba vs BaP	0.0011646240529304707	6.391217	0.022727272727272728	0.37777777777777777
0610007P14Rik	Downregulated in Ba vs BaP	0.0005014611043141648	1.7256083	0.22727272727272727	0.6888888888888889
Rbl1	Downregulated in Ba vs BaP	0.0005145004549833161	1.6165158	0.3409090909090909	0.7333333333333333
Krtcap2	Downregulated in Ba vs BaP	0.000614898689557587	0.65332985	0.75	0.9777777777777777
Txndc11	Downregulated in Ba vs BaP	0.0005145004549833161	1.2111316	0.4090909090909091	0.9111111111111111
Gm36948	Downregulated in Ba vs BaP	0.0005381697846595642	1.8062485	0.25	0.7111111111111111
Phgdh	Downregulated in Ba vs BaP	0.0006626186635794233	2.777159	0.06818181818181818	0.5333333333333333
Cpa3	Downregulated in Ba vs BaP	0.0007558268257512166	0.24482886	1.0	1.0
Ppm1g	Downregulated in Ba vs BaP	0.0005824786306739048	0.9548148	0.5681818181818182	0.9555555555555556
Txn1	Downregulated in Ba vs BaP	0.0008508468987103034	0.67623156	0.7045454545454546	1.0
Sf3a1	Downregulated in Ba vs BaP	0.0005297780349501997	1.4801142	0.29545454545454547	0.8444444444444444
Cope	Downregulated in Ba vs BaP	0.0006439156746728092	0.6988063	0.75	0.9777777777777777
Rapgef3	Downregulated in Ba vs BaP	0.0005403067536742272	1.364837	0.3409090909090909	0.7777777777777778
Ddx56	Downregulated in Ba vs BaP	0.0007710219761721159	2.750192	0.09090909090909091	0.5555555555555556
Srsf2	Downregulated in Ba vs BaP	0.0007913795993293732	0.4363341	0.9318181818181818	1.0
Pole2	Downregulated in Ba vs BaP	0.0007973523808089465	2.989739	0.06818181818181818	0.5111111111111111
Ash2l	Downregulated in Ba vs BaP	0.0006212297818860148	1.0720533	0.5	0.9555555555555556
Ctbp1	Downregulated in Ba vs BaP	0.0008717002278405367	0.7914774	0.6363636363636364	1.0
Rrm1	Downregulated in Ba vs BaP	0.0006377274480580077	2.0354564	0.20454545454545456	0.6888888888888889
Dtymk	Downregulated in Ba vs BaP	0.000614898689557587	1.1740721	0.4772727272727273	0.8888888888888888
Mrps18c	Downregulated in Ba vs BaP	0.0006382570545814969	1.7976314	0.22727272727272727	0.7333333333333333
S100a1	Downregulated in Ba vs BaP	0.000720123229644201	2.187122	0.13636363636363635	0.6222222222222222
Sox4	Downregulated in Ba vs BaP	0.0010303436575164952	3.437502	0.045454545454545456	0.4666666666666667
Trim28	Downregulated in Ba vs BaP	0.0006377274480580077	1.0828334	0.5454545454545454	0.8888888888888888
Gm10819	Downregulated in Ba vs BaP	0.0006568104392084482	1.575948	0.29545454545454547	0.7333333333333333
BC052040	Downregulated in Ba vs BaP	0.0014999110705715688	30.49072	0.0	0.4
Mthfd1l	Downregulated in Ba vs BaP	0.0007378494034274326	2.161058	0.1590909090909091	0.6666666666666666
Slirp	Downregulated in Ba vs BaP	0.0007453457029997187	1.7981889	0.25	0.6666666666666666
Prim1	Downregulated in Ba vs BaP	0.0008067418339262512	2.4905903	0.09090909090909091	0.5555555555555556
Park7	Downregulated in Ba vs BaP	0.0007838349229485182	0.9102746	0.5681818181818182	0.9555555555555556
Pradc1	Downregulated in Ba vs BaP	0.000900023996317972	3.0586476	0.045454545454545456	0.5333333333333333
Parp1	Downregulated in Ba vs BaP	0.0007203753789097372	1.6665622	0.3181818181818182	0.7111111111111111
Phpt1	Downregulated in Ba vs BaP	0.0006783885201050128	1.5408505	0.25	0.7777777777777778
Hdlbp	Downregulated in Ba vs BaP	0.000802366888671314	0.7753547	0.7272727272727273	0.9555555555555556
Scin	Downregulated in Ba vs BaP	0.0009405550393190414	2.5038788	0.1590909090909091	0.5333333333333333
Gm32460	Downregulated in Ba vs BaP	0.0012569839282368257	3.2902465	0.06818181818181818	0.4666666666666667
Ccdc88a	Downregulated in Ba vs BaP	0.0007233753047172444	1.175047	0.4772727272727273	0.9111111111111111
Ipo7	Downregulated in Ba vs BaP	0.0007250317451546323	1.2634641	0.38636363636363635	0.8666666666666667
Etv6	Downregulated in Ba vs BaP	0.0008350998284022474	0.68831474	0.8181818181818182	0.9777777777777777
Prpf40a	Downregulated in Ba vs BaP	0.0008593152920454753	0.7573419	0.7045454545454546	0.9777777777777777
Nemf	Downregulated in Ba vs BaP	0.0007714942675061008	1.2077959	0.4090909090909091	0.8666666666666667
Naa50	Downregulated in Ba vs BaP	0.0007453457029997187	1.3030345	0.3409090909090909	0.8444444444444444
Naa15	Downregulated in Ba vs BaP	0.0007797759796312745	1.5994165	0.3181818181818182	0.7777777777777778
Mettl14	Downregulated in Ba vs BaP	0.0008855336632328052	2.2917397	0.13636363636363635	0.6444444444444445
Car9	Downregulated in Ba vs BaP	0.001194216622417827	3.0270293	0.06818181818181818	0.5333333333333333
Piezo1	Downregulated in Ba vs BaP	0.000778430213627659	1.3579035	0.36363636363636365	0.8666666666666667
Pnp	Downregulated in Ba vs BaP	0.0007797759796312745	1.3619703	0.3409090909090909	0.8
Zfp664	Downregulated in Ba vs BaP	0.000897635257892625	1.8010852	0.25	0.6888888888888889
Gmnn	Downregulated in Ba vs BaP	0.0008299746111673564	1.7176874	0.22727272727272727	0.6888888888888889
Cpq	Downregulated in Ba vs BaP	0.0008203342521621953	1.4859166	0.38636363636363635	0.7333333333333333
Tyms	Downregulated in Ba vs BaP	0.0008007711313770871	1.2167058	0.4772727272727273	0.8222222222222222
Lppr3	Downregulated in Ba vs BaP	0.0012843366984706458	2.8519251	0.1590909090909091	0.5333333333333333
Gpr160	Downregulated in Ba vs BaP	0.0008007711313770871	1.4750652	0.29545454545454547	0.7777777777777778
Uba2	Downregulated in Ba vs BaP	0.0008429913683206406	1.1694926	0.4090909090909091	0.8666666666666667
Ska2	Downregulated in Ba vs BaP	0.0009918774690684117	2.4291377	0.11363636363636363	0.6666666666666666
Akr1b3	Downregulated in Ba vs BaP	0.0008870692909899903	1.7861863	0.22727272727272727	0.7555555555555555
Paxip1	Downregulated in Ba vs BaP	0.0008227713081126232	1.4350952	0.3181818181818182	0.8222222222222222
Ndufa4	Downregulated in Ba vs BaP	0.0010528000664800075	0.57879174	0.7954545454545454	0.9777777777777777
Lgals1	Downregulated in Ba vs BaP	0.001444670223188887	0.4779739	0.8409090909090909	1.0
Smc3	Downregulated in Ba vs BaP	0.0008717002278405367	1.055908	0.5227272727272727	0.9111111111111111
RP23-454P8.1	Downregulated in Ba vs BaP	0.000951574764717281	2.0070612	0.20454545454545456	0.6666666666666666
Parvb	Downregulated in Ba vs BaP	0.0008870692909899903	1.8315619	0.20454545454545456	0.7333333333333333
Fcho1	Downregulated in Ba vs BaP	0.0012360941026983451	0.8522444	0.5909090909090909	0.9777777777777777
Ctbp2	Downregulated in Ba vs BaP	0.0008966747594054139	1.8693762	0.20454545454545456	0.6888888888888889
Lrrc59	Downregulated in Ba vs BaP	0.0009485476394228349	1.7067542	0.2727272727272727	0.6888888888888889
Ilf2	Downregulated in Ba vs BaP	0.0009003764316395364	1.489332	0.3181818181818182	0.7777777777777778
Slc35d1	Downregulated in Ba vs BaP	0.0009485476394228349	1.0454545	0.5227272727272727	0.8888888888888888
Fam162a	Downregulated in Ba vs BaP	0.0012184548615670997	2.4813125	0.11363636363636363	0.5555555555555556
Usp11	Downregulated in Ba vs BaP	0.0013399648706101802	2.651411	0.09090909090909091	0.5333333333333333
Glrx	Downregulated in Ba vs BaP	0.0009485476394228349	1.4649628	0.2727272727272727	0.8
1810037I17Rik	Downregulated in Ba vs BaP	0.0010763777794601376	0.9423157	0.5227272727272727	0.9333333333333333
Polr1b	Downregulated in Ba vs BaP	0.001837814456142844	3.5171196	0.09090909090909091	0.4444444444444444
Nde1	Downregulated in Ba vs BaP	0.0010029543263102196	1.6200936	0.2727272727272727	0.7777777777777778
Abca2	Downregulated in Ba vs BaP	0.0016682186154126416	0.40229762	0.9090909090909091	1.0
Pola1	Downregulated in Ba vs BaP	0.0010239272764450912	1.558764	0.2727272727272727	0.7111111111111111
Atp5k	Downregulated in Ba vs BaP	0.0010274614553774349	1.1162848	0.45454545454545453	0.8888888888888888
Gm4204	Downregulated in Ba vs BaP	0.0012647020240489928	0.8358376	0.5909090909090909	0.9777777777777777
Retsat	Downregulated in Ba vs BaP	0.0022569206003932	30.644161	0.0	0.4222222222222222
Srpk2	Downregulated in Ba vs BaP	0.0016535658272272362	2.965297	0.09090909090909091	0.4888888888888889
Hars	Downregulated in Ba vs BaP	0.0011310316494181876	1.5176451	0.2727272727272727	0.7777777777777778
Arhgef39	Downregulated in Ba vs BaP	0.0012843366984706458	2.1755939	0.13636363636363635	0.6222222222222222
Prss57	Downregulated in Ba vs BaP	0.0016144167918564036	3.0232773	0.06818181818181818	0.4888888888888889
Dnah8	Downregulated in Ba vs BaP	0.001173276656411055	1.2239354	0.38636363636363635	0.8666666666666667
Phf14	Downregulated in Ba vs BaP	0.0014222990419271964	0.7551403	0.6818181818181818	1.0
Adgrl1	Downregulated in Ba vs BaP	0.0013815998055224789	2.1157079	0.18181818181818182	0.5777777777777777
Prdx2	Downregulated in Ba vs BaP	0.0016014989287568735	0.7447324	0.6363636363636364	0.9777777777777777
Cep295	Downregulated in Ba vs BaP	0.001411996463511584	1.8608013	0.3181818181818182	0.6888888888888889
Rpl3-ps1	Downregulated in Ba vs BaP	0.0015519394499844293	0.5029955	0.8409090909090909	0.9777777777777777
Mcm6	Downregulated in Ba vs BaP	0.0012614496719532112	0.8465419	0.75	0.9333333333333333
Cdca7	Downregulated in Ba vs BaP	0.0017436509402895526	2.849838	0.09090909090909091	0.5333333333333333
Sf3b3	Downregulated in Ba vs BaP	0.0012614496719532112	1.0597422	0.45454545454545453	0.8666666666666667
Incenp	Downregulated in Ba vs BaP	0.0012304315492592428	1.3865961	0.38636363636363635	0.8666666666666667
Fpgs	Downregulated in Ba vs BaP	0.002496747494028583	5.375297	0.045454545454545456	0.4222222222222222
Eif2b3	Downregulated in Ba vs BaP	0.001962514273454599	2.9944978	0.09090909090909091	0.4666666666666667
Tiam2	Downregulated in Ba vs BaP	0.0016662820520714561	2.5290766	0.13636363636363635	0.5555555555555556
Htt	Downregulated in Ba vs BaP	0.0012614496719532112	1.1694683	0.4772727272727273	0.8666666666666667
Fkbp3	Downregulated in Ba vs BaP	0.0012638086003642103	1.1879919	0.38636363636363635	0.8222222222222222
Tcf12	Downregulated in Ba vs BaP	0.0013443518844044775	0.94083184	0.5681818181818182	0.9333333333333333
Rpl31-ps18	Downregulated in Ba vs BaP	0.001451375461084113	0.33445722	0.9545454545454546	1.0
Ccdc127	Downregulated in Ba vs BaP	0.0015644811432980073	2.2117696	0.1590909090909091	0.5777777777777777
Gm8203	Downregulated in Ba vs BaP	0.001393595165610126	0.6430677	0.7954545454545454	0.9777777777777777
Card9	Downregulated in Ba vs BaP	0.0013584239978124578	1.1513997	0.4090909090909091	0.8888888888888888
Cux1	Downregulated in Ba vs BaP	0.0020963925965930847	0.30182442	0.9545454545454546	1.0
Rpe	Downregulated in Ba vs BaP	0.0013313760182743792	1.4504597	0.29545454545454547	0.8222222222222222
2700029M09Rik	Downregulated in Ba vs BaP	0.0014352846025151792	1.9269681	0.18181818181818182	0.6222222222222222
Gspt1	Downregulated in Ba vs BaP	0.001367904511698739	1.3396254	0.3409090909090909	0.8222222222222222
Prss34	Downregulated in Ba vs BaP	0.0017415222105147633	0.3211223	1.0	1.0
Chd9	Downregulated in Ba vs BaP	0.0017072436600525309	0.8568219	0.5909090909090909	0.9777777777777777
Nom1	Downregulated in Ba vs BaP	0.001672775888104228	2.2093916	0.1590909090909091	0.6
Haus5	Downregulated in Ba vs BaP	0.001672775888104228	2.4416933	0.11363636363636363	0.5777777777777777
H2afz	Downregulated in Ba vs BaP	0.0015943845921046632	0.78732	0.6136363636363636	0.9777777777777777
Haus1	Downregulated in Ba vs BaP	0.0025116329647325527	4.211464	0.045454545454545456	0.4
Pdia3	Downregulated in Ba vs BaP	0.0020527865226329343	0.44572142	0.9318181818181818	1.0
Impdh2	Downregulated in Ba vs BaP	0.0020874327525818286	2.6996365	0.13636363636363635	0.5333333333333333
Ttc3	Downregulated in Ba vs BaP	0.0014425608838324446	1.2463226	0.4772727272727273	0.8222222222222222
Lrp4	Downregulated in Ba vs BaP	0.0024942767973060516	3.0832567	0.13636363636363635	0.4888888888888889
Phyh	Downregulated in Ba vs BaP	0.0018469148697750357	2.4072306	0.11363636363636363	0.5333333333333333
Dnajc8	Downregulated in Ba vs BaP	0.001753605216024275	0.83651114	0.5909090909090909	0.9555555555555556
Gm5778	Downregulated in Ba vs BaP	0.0017030905309431002	0.39875644	0.9772727272727273	1.0
Ints1	Downregulated in Ba vs BaP	0.0015253303242196293	1.480782	0.36363636363636365	0.7555555555555555
Hprt	Downregulated in Ba vs BaP	0.0015198891368615045	1.2936953	0.3409090909090909	0.8
Rbm3	Downregulated in Ba vs BaP	0.0015519394499844293	0.8501935	0.7727272727272727	0.9555555555555556
Ncl	Downregulated in Ba vs BaP	0.0022622409119808654	0.5353628	0.8181818181818182	1.0
Slx4	Downregulated in Ba vs BaP	0.002054274441765844	2.6996639	0.11363636363636363	0.5111111111111111
Gtf2ird1	Downregulated in Ba vs BaP	0.002757950048016076	4.0870457	0.06818181818181818	0.4444444444444444
Wwp1	Downregulated in Ba vs BaP	0.0015645109360387778	1.5887219	0.29545454545454547	0.7333333333333333
Mthfd1	Downregulated in Ba vs BaP	0.00218629266397386	3.1118953	0.06818181818181818	0.4666666666666667
Kansl2	Downregulated in Ba vs BaP	0.0015645109360387778	1.3779508	0.29545454545454547	0.8
Rpl31-ps8	Downregulated in Ba vs BaP	0.0017485733389202406	0.26405537	0.9772727272727273	1.0
Snx15	Downregulated in Ba vs BaP	0.0016144167918564036	2.0409927	0.11363636363636363	0.6444444444444445
Gm4944	Downregulated in Ba vs BaP	0.0019772669656409887	2.4357934	0.13636363636363635	0.5555555555555556
Srsf6	Downregulated in Ba vs BaP	0.0018469148697750357	0.9029088	0.5227272727272727	0.9333333333333333
Fasn	Downregulated in Ba vs BaP	0.0016014989287568735	1.5163271	0.3181818181818182	0.7555555555555555
Rhobtb3	Downregulated in Ba vs BaP	0.0030080495843346996	6.0559216	0.022727272727272728	0.37777777777777777
Romo1	Downregulated in Ba vs BaP	0.0016682186154126416	1.1745623	0.36363636363636365	0.8666666666666667
Ttc13	Downregulated in Ba vs BaP	0.0015983288469852374	1.3585142	0.3409090909090909	0.7777777777777778
Dhfr	Downregulated in Ba vs BaP	0.002231423786786523	3.454454	0.045454545454545456	0.4222222222222222
Ints7	Downregulated in Ba vs BaP	0.0016662090664322767	1.6920319	0.22727272727272727	0.6888888888888889
Tmed3	Downregulated in Ba vs BaP	0.002290981281317531	0.53746617	0.8409090909090909	1.0
Mrpl57	Downregulated in Ba vs BaP	0.001753605216024275	1.0534238	0.4090909090909091	0.8888888888888888
Ndufv3	Downregulated in Ba vs BaP	0.001672775888104228	1.0505056	0.4318181818181818	0.9111111111111111
Adi1	Downregulated in Ba vs BaP	0.002093209017974791	2.5237412	0.11363636363636363	0.5333333333333333
Armcx2	Downregulated in Ba vs BaP	0.00218629266397386	2.8106978	0.09090909090909091	0.4888888888888889
Mcpt8	Downregulated in Ba vs BaP	0.0017902497829774661	0.29979196	1.0	1.0
Pcnt	Downregulated in Ba vs BaP	0.0017072436600525309	1.0404172	0.5227272727272727	0.8888888888888888
Set	Downregulated in Ba vs BaP	0.0017941355336621458	0.834167	0.6136363636363636	0.9555555555555556
Gm9824	Downregulated in Ba vs BaP	0.0018469148697750357	1.7851049	0.22727272727272727	0.6444444444444445
Rad18	Downregulated in Ba vs BaP	0.002290981281317531	2.8957925	0.09090909090909091	0.5111111111111111
Ppan	Downregulated in Ba vs BaP	0.002093209017974791	2.2998607	0.1590909090909091	0.5555555555555556
Bcl11a	Downregulated in Ba vs BaP	0.00176766204260711	1.8191663	0.20454545454545456	0.6888888888888889
Farsb	Downregulated in Ba vs BaP	0.001795331463845835	1.7701997	0.2727272727272727	0.7333333333333333
Xist	Downregulated in Ba vs BaP	0.0026207374753921945	0.27454877	0.9772727272727273	1.0
Lmnb1	Downregulated in Ba vs BaP	0.0018469148697750357	1.7921288	0.22727272727272727	0.6444444444444445
Dtl	Downregulated in Ba vs BaP	0.002339536812210379	2.6020243	0.13636363636363635	0.4888888888888889
Gtf2f1	Downregulated in Ba vs BaP	0.001782105948176918	1.5317764	0.25	0.7777777777777778
Syncrip	Downregulated in Ba vs BaP	0.0018568347378424468	0.92044836	0.5681818181818182	0.9111111111111111
Srgap2	Downregulated in Ba vs BaP	0.0017835183778580114	1.2683976	0.4318181818181818	0.8222222222222222
Rif1	Downregulated in Ba vs BaP	0.0017903801539506164	1.2108316	0.45454545454545453	0.8666666666666667
Tmx4	Downregulated in Ba vs BaP	0.002144243111471604	0.71828586	0.7272727272727273	0.9777777777777777
Med14	Downregulated in Ba vs BaP	0.002339536812210379	0.69503826	0.7272727272727273	1.0
Gm37940	Downregulated in Ba vs BaP	0.002003781424218852	1.730786	0.25	0.6444444444444445
Orc2	Downregulated in Ba vs BaP	0.0021555449469308477	2.1358817	0.18181818181818182	0.6
Mrpl20	Downregulated in Ba vs BaP	0.0018065729720439115	1.2425282	0.38636363636363635	0.8
Ssr4	Downregulated in Ba vs BaP	0.002788250332813685	0.5081098	0.7727272727272727	1.0
Dapk1	Downregulated in Ba vs BaP	0.00328188845267629	4.752472	0.045454545454545456	0.4
Rhbdd3	Downregulated in Ba vs BaP	0.002054274441765844	1.9201893	0.22727272727272727	0.6666666666666666
Srgn	Downregulated in Ba vs BaP	0.002097920501773356	0.12539123	1.0	1.0
Rcl1	Downregulated in Ba vs BaP	0.0019642338281447565	1.083834	0.4772727272727273	0.9333333333333333
Sord	Downregulated in Ba vs BaP	0.0022584585980668743	2.0355842	0.22727272727272727	0.6
Gm21399	Downregulated in Ba vs BaP	0.00196458370409029	1.0242273	0.45454545454545453	0.9333333333333333
Tfam	Downregulated in Ba vs BaP	0.0019261717783224542	1.6843635	0.2727272727272727	0.6888888888888889
Myo10	Downregulated in Ba vs BaP	0.0029933835827008538	3.0076404	0.13636363636363635	0.4444444444444444
Phf20	Downregulated in Ba vs BaP	0.002100066085380263	2.066833	0.18181818181818182	0.6666666666666666
Atp5g1	Downregulated in Ba vs BaP	0.002003781424218852	1.62874	0.25	0.8
Bscl2	Downregulated in Ba vs BaP	0.0019960335954489817	1.0609115	0.5227272727272727	0.8888888888888888
Nars2	Downregulated in Ba vs BaP	0.0030272783623104954	3.7689052	0.045454545454545456	0.4
Psma6	Downregulated in Ba vs BaP	0.002340148750273093	0.67155737	0.75	0.9555555555555556
Zzz3	Downregulated in Ba vs BaP	0.0022622409119808654	0.9101916	0.5454545454545454	0.9333333333333333
Alg3	Downregulated in Ba vs BaP	0.0035525701745632355	4.5734177	0.045454545454545456	0.4
Gm5841	Downregulated in Ba vs BaP	0.0021298209835428966	1.8857198	0.1590909090909091	0.6444444444444445
Rpgrip1l	Downregulated in Ba vs BaP	0.0025647757104274942	2.4143436	0.13636363636363635	0.5777777777777777
Mrps15	Downregulated in Ba vs BaP	0.00218629266397386	1.8170111	0.18181818181818182	0.6666666666666666
Mettl1	Downregulated in Ba vs BaP	0.0032326162122080187	2.632021	0.25	0.5777777777777777
H2afx	Downregulated in Ba vs BaP	0.00218629266397386	1.7683117	0.18181818181818182	0.6666666666666666
RP24-95O4.6	Downregulated in Ba vs BaP	0.0033860847743834932	3.9776971	0.045454545454545456	0.37777777777777777
Atpif1	Downregulated in Ba vs BaP	0.00247453685142815	0.735472	0.6136363636363636	0.9555555555555556
Idh3a	Downregulated in Ba vs BaP	0.0024125464580679536	2.0179086	0.18181818181818182	0.6444444444444445
Gin1	Downregulated in Ba vs BaP	0.002380522762253472	2.015131	0.18181818181818182	0.6222222222222222
Dph6	Downregulated in Ba vs BaP	0.0032326162122080187	3.6037948	0.045454545454545456	0.4
Nlgn2	Downregulated in Ba vs BaP	0.002871632753284534	2.4690332	0.1590909090909091	0.5333333333333333
Eif1a	Downregulated in Ba vs BaP	0.0022929801258906807	1.7683525	0.22727272727272727	0.6666666666666666
Nelfcd	Downregulated in Ba vs BaP	0.0023601509044922195	1.6844051	0.2727272727272727	0.6888888888888889
Lta4h	Downregulated in Ba vs BaP	0.002399720557812596	0.7808423	0.6818181818181818	0.9111111111111111
Aatk	Downregulated in Ba vs BaP	0.003999207287467434	4.325538	0.06818181818181818	0.4
Ptbp1	Downregulated in Ba vs BaP	0.002757950048016076	0.7640503	0.6363636363636364	0.9777777777777777
Ceacam1	Downregulated in Ba vs BaP	0.0024899149785785786	1.8125212	0.20454545454545456	0.7333333333333333
Gm26623	Downregulated in Ba vs BaP	0.002359247455157627	0.8533672	0.6590909090909091	0.9111111111111111
Hddc2	Downregulated in Ba vs BaP	0.003408411375949505	3.1281757	0.06818181818181818	0.4444444444444444
Cdc6	Downregulated in Ba vs BaP	0.0031439489142424957	2.979756	0.06818181818181818	0.4666666666666667
Xylt2	Downregulated in Ba vs BaP	0.004240920335214546	6.108399	0.022727272727272728	0.3333333333333333
Psmd1	Downregulated in Ba vs BaP	0.002396765654492126	1.2965108	0.4090909090909091	0.8
Ccdc50	Downregulated in Ba vs BaP	0.002459882214024732	1.0134131	0.5227272727272727	0.8666666666666667
Raver1	Downregulated in Ba vs BaP	0.0025785402440824104	0.9091964	0.5909090909090909	0.9333333333333333
Parvg	Downregulated in Ba vs BaP	0.0037630238669488004	0.4507217	0.8863636363636364	1.0
Ruvbl2	Downregulated in Ba vs BaP	0.0025014289996744712	1.6083838	0.3181818181818182	0.7111111111111111
Foxred2	Downregulated in Ba vs BaP	0.002571320455265272	1.9438139	0.1590909090909091	0.6666666666666666
1110001J03Rik	Downregulated in Ba vs BaP	0.002467963078371402	1.2412305	0.3409090909090909	0.8
Nipa2	Downregulated in Ba vs BaP	0.00259129032007196	1.6907161	0.25	0.6444444444444445
Cenpc1	Downregulated in Ba vs BaP	0.002506403141488751	1.8957419	0.1590909090909091	0.6666666666666666
Fam132a	Downregulated in Ba vs BaP	0.0027216548843540704	2.0139163	0.1590909090909091	0.5777777777777777
Hspd1	Downregulated in Ba vs BaP	0.0025014194891453726	1.2192248	0.36363636363636365	0.7777777777777778
Atp2a2	Downregulated in Ba vs BaP	0.0029867840200720947	0.67015314	0.7272727272727273	0.9777777777777777
Hmgn2	Downregulated in Ba vs BaP	0.002956109889399946	0.6632524	0.7272727272727273	1.0
Nmt1	Downregulated in Ba vs BaP	0.0025409710606228812	1.0741171	0.5	0.8888888888888888
Mrpl38	Downregulated in Ba vs BaP	0.002956109889399946	2.5915902	0.09090909090909091	0.4888888888888889
Rpl36al	Downregulated in Ba vs BaP	0.0033017128899206325	0.4432909	0.8863636363636364	1.0
Atad2	Downregulated in Ba vs BaP	0.002571320455265272	1.3416597	0.36363636363636365	0.7777777777777778
Gna12	Downregulated in Ba vs BaP	0.0033170615030653425	0.5851954	0.7954545454545454	1.0
Nup210	Downregulated in Ba vs BaP	0.0030341961509140875	0.69142854	0.6818181818181818	0.9777777777777777
Tgfbr3	Downregulated in Ba vs BaP	0.0027976133799837858	1.8557807	0.18181818181818182	0.6
Mdn1	Downregulated in Ba vs BaP	0.002640478634988537	1.5036678	0.3409090909090909	0.7333333333333333
Txn-ps1	Downregulated in Ba vs BaP	0.002757950048016076	0.8146073	0.5909090909090909	0.9333333333333333
Prps1l3	Downregulated in Ba vs BaP	0.002636589947663372	1.5683321	0.2727272727272727	0.7555555555555555
Usp39	Downregulated in Ba vs BaP	0.0028752154756793396	1.9645339	0.22727272727272727	0.6666666666666666
Ndufa10	Downregulated in Ba vs BaP	0.0029726546691648333	0.9543739	0.4772727272727273	0.9555555555555556
Exosc2	Downregulated in Ba vs BaP	0.0029995958026445323	2.2943664	0.11363636363636363	0.6
Elp2	Downregulated in Ba vs BaP	0.002757950048016076	1.0865268	0.4772727272727273	0.8888888888888888
Trim27	Downregulated in Ba vs BaP	0.002624499337709648	1.1087872	0.45454545454545453	0.8444444444444444
Rgcc	Downregulated in Ba vs BaP	0.004166372206272641	4.3083386	0.022727272727272728	0.37777777777777777
Eng	Downregulated in Ba vs BaP	0.003237458265455493	2.9687088	0.045454545454545456	0.4888888888888889
Pfdn6	Downregulated in Ba vs BaP	0.0026545131379361437	1.2450426	0.36363636363636365	0.7777777777777778
Dek	Downregulated in Ba vs BaP	0.002815642203223546	0.7552158	0.7045454545454546	0.9333333333333333
Pdia4	Downregulated in Ba vs BaP	0.0028227683943907182	0.9335422	0.5454545454545454	0.9555555555555556
Hnrnpdl	Downregulated in Ba vs BaP	0.003418648739758888	0.52718085	0.8181818181818182	1.0
Tssc1	Downregulated in Ba vs BaP	0.0027939579198736054	1.539586	0.29545454545454547	0.7111111111111111
Mir5099	Downregulated in Ba vs BaP	0.002936079467816671	0.1295041	1.0	1.0
Tbxas1	Downregulated in Ba vs BaP	0.002813515792951975	1.619947	0.25	0.7555555555555555
Mmgt1	Downregulated in Ba vs BaP	0.00338924703643304	2.2246692	0.18181818181818182	0.5555555555555556
Patz1	Downregulated in Ba vs BaP	0.0028297341994222344	1.0639766	0.5227272727272727	0.8444444444444444
Cd55	Downregulated in Ba vs BaP	0.0028882055931521325	1.7374574	0.20454545454545456	0.7111111111111111
Phf20-ps	Downregulated in Ba vs BaP	0.003892755010289972	3.1252427	0.06818181818181818	0.4888888888888889
Gm4857	Downregulated in Ba vs BaP	0.003247888287261305	1.9231486	0.18181818181818182	0.5555555555555556
6330562C20Rik	Downregulated in Ba vs BaP	0.004354650934375938	3.4992137	0.06818181818181818	0.4
Cnot7	Downregulated in Ba vs BaP	0.0028740761297623724	1.3249859	0.36363636363636365	0.8
Mrpl17	Downregulated in Ba vs BaP	0.0029802935500194555	1.7290784	0.22727272727272727	0.6666666666666666
Rev1	Downregulated in Ba vs BaP	0.0047036283608299125	3.594239	0.09090909090909091	0.37777777777777777
Trappc13	Downregulated in Ba vs BaP	0.0029505093950090207	1.5838668	0.20454545454545456	0.7333333333333333
Msi2	Downregulated in Ba vs BaP	0.0030886758785831294	0.9087415	0.5	0.9333333333333333
Rqcd1	Downregulated in Ba vs BaP	0.0029816525133240673	1.3572606	0.3409090909090909	0.7555555555555555
B230219D22Rik	Downregulated in Ba vs BaP	0.0032947140152752713	0.7203176	0.8409090909090909	0.9777777777777777
Mki67	Downregulated in Ba vs BaP	0.0031015728014257165	1.3061122	0.5454545454545454	0.7777777777777778
Gm6368	Downregulated in Ba vs BaP	0.0031651241723903074	0.53511125	0.8409090909090909	0.9555555555555556
Pdap1	Downregulated in Ba vs BaP	0.0030272783623104954	1.2661866	0.36363636363636365	0.7777777777777778
Ncapg2	Downregulated in Ba vs BaP	0.0032947140152752713	2.1356332	0.13636363636363635	0.5555555555555556
Pprc1	Downregulated in Ba vs BaP	0.003724635664299462	2.7121367	0.09090909090909091	0.5111111111111111
Gm14586	Downregulated in Ba vs BaP	0.003448245237774825	0.3189148	0.9772727272727273	1.0
Slc39a11	Downregulated in Ba vs BaP	0.00453651081387171	3.5197506	0.06818181818181818	0.4444444444444444
Gm11974	Downregulated in Ba vs BaP	0.00499264194944126	4.160566	0.045454545454545456	0.37777777777777777
Hmgxb4	Downregulated in Ba vs BaP	0.003234008743018554	1.5351446	0.38636363636363635	0.7777777777777778
Anxa3	Downregulated in Ba vs BaP	0.0032326162122080187	0.97049034	0.5454545454545454	0.9111111111111111
Recql	Downregulated in Ba vs BaP	0.003237458265455493	1.5030595	0.3409090909090909	0.6888888888888889
Hspa4	Downregulated in Ba vs BaP	0.003234008743018554	1.0233178	0.5227272727272727	0.8666666666666667
Rps27l	Downregulated in Ba vs BaP	0.0032688287416741497	0.7222502	0.7045454545454546	0.9111111111111111
Bzw2	Downregulated in Ba vs BaP	0.004886087557138527	3.8623288	0.045454545454545456	0.37777777777777777
Gm38082	Downregulated in Ba vs BaP	0.0032947140152752713	1.6233436	0.2727272727272727	0.6666666666666666
Zranb2	Downregulated in Ba vs BaP	0.0034316263281008734	1.011672	0.45454545454545453	0.8888888888888888
Gm9761	Downregulated in Ba vs BaP	0.0033518649508396474	0.7178249	0.7272727272727273	0.9555555555555556
Hnrnpd	Downregulated in Ba vs BaP	0.003903512998570367	0.5913175	0.7727272727272727	1.0
Mier3	Downregulated in Ba vs BaP	0.003237458265455493	1.3544971	0.3409090909090909	0.7777777777777778
Zfp131	Downregulated in Ba vs BaP	0.003237458265455493	1.3214498	0.3409090909090909	0.8222222222222222
Itpa	Downregulated in Ba vs BaP	0.0034495502132319564	1.7353897	0.22727272727272727	0.6222222222222222
Tmem160	Downregulated in Ba vs BaP	0.0037287657099468446	0.69443405	0.7045454545454546	0.9555555555555556
Sec61b	Downregulated in Ba vs BaP	0.004059290616756296	0.44535056	0.8409090909090909	1.0
Ndc1	Downregulated in Ba vs BaP	0.003989505718010953	2.5749488	0.09090909090909091	0.4888888888888889
Rpn2	Downregulated in Ba vs BaP	0.0035739006986268123	0.7670878	0.7272727272727273	0.9555555555555556
Ivns1abp	Downregulated in Ba vs BaP	0.004166372206272641	0.44864732	0.8636363636363636	1.0
Lcn2	Downregulated in Ba vs BaP	0.0034495502132319564	1.8574991	0.1590909090909091	0.6
Gemin8	Downregulated in Ba vs BaP	0.003988318919980758	2.2237337	0.1590909090909091	0.5555555555555556
Emid1	Downregulated in Ba vs BaP	0.0033874384718547905	0.8933208	0.5909090909090909	0.8666666666666667
Rbbp7	Downregulated in Ba vs BaP	0.0035436234158325976	1.0096109	0.4318181818181818	0.9333333333333333
Acadm	Downregulated in Ba vs BaP	0.0034163128156742	1.1658195	0.3409090909090909	0.8444444444444444
Bin1	Downregulated in Ba vs BaP	0.003660122892511117	1.0244182	0.45454545454545453	0.9555555555555556
Uhrf1	Downregulated in Ba vs BaP	0.003984981282968083	2.341302	0.13636363636363635	0.5333333333333333
Timm21	Downregulated in Ba vs BaP	0.0037695239174943547	2.5876608	0.06818181818181818	0.5333333333333333
Slc30a5	Downregulated in Ba vs BaP	0.003858445454136923	0.8365132	0.5681818181818182	0.9333333333333333
Prtn3	Downregulated in Ba vs BaP	0.005114395074757028	3.9483762	0.022727272727272728	0.37777777777777777
Eif4e	Downregulated in Ba vs BaP	0.0035739006986268123	1.509081	0.29545454545454547	0.7777777777777778
Kansl3	Downregulated in Ba vs BaP	0.0034942055523895267	1.355509	0.3181818181818182	0.8
Vcp	Downregulated in Ba vs BaP	0.0037030553106675718	0.734482	0.6590909090909091	0.9555555555555556
Gm9816	Downregulated in Ba vs BaP	0.0038970962830828858	1.8193576	0.20454545454545456	0.6222222222222222
RP23-461P7.1	Downregulated in Ba vs BaP	0.005107382128682757	3.2410014	0.06818181818181818	0.4444444444444444
Ccdc77	Downregulated in Ba vs BaP	0.0038131357327252802	1.7086557	0.22727272727272727	0.6222222222222222
RP23-454P8.3	Downregulated in Ba vs BaP	0.004411204381854665	2.5379355	0.11363636363636363	0.4666666666666667
Rrp1b	Downregulated in Ba vs BaP	0.00499264194944126	3.0132523	0.06818181818181818	0.4666666666666667
Optn	Downregulated in Ba vs BaP	0.0037030553106675718	1.2160803	0.36363636363636365	0.8
Pam	Downregulated in Ba vs BaP	0.0038970962830828858	1.7412162	0.22727272727272727	0.6888888888888889
Champ1	Downregulated in Ba vs BaP	0.004166372206272641	1.8341814	0.22727272727272727	0.5555555555555556
Bola1	Downregulated in Ba vs BaP	0.004166372206272641	2.1162271	0.11363636363636363	0.5333333333333333
Wdhd1	Downregulated in Ba vs BaP	0.004082092998323009	1.9815216	0.18181818181818182	0.6222222222222222
Osgep	Downregulated in Ba vs BaP	0.0037630238669488004	1.1188507	0.45454545454545453	0.8444444444444444
Tmem57	Downregulated in Ba vs BaP	0.003946774755176051	1.6269181	0.25	0.6444444444444445
Nbas	Downregulated in Ba vs BaP	0.0038970962830828858	1.5391264	0.2727272727272727	0.7111111111111111
Acer3	Downregulated in Ba vs BaP	0.004921438330641539	2.6947238	0.09090909090909091	0.4666666666666667
Lcmt2	Downregulated in Ba vs BaP	0.006489100185330903	30.393505	0.0	0.35555555555555557
Cep83	Downregulated in Ba vs BaP	0.004287029694442499	1.8960366	0.20454545454545456	0.6
Eif4a3	Downregulated in Ba vs BaP	0.004411441442187796	0.7793959	0.5454545454545454	0.9555555555555556
Lbp	Downregulated in Ba vs BaP	0.005273788134506465	3.6385584	0.022727272727272728	0.4
Nap1l1	Downregulated in Ba vs BaP	0.004149304841650553	0.8677147	0.5227272727272727	0.9111111111111111
Gm11505	Downregulated in Ba vs BaP	0.005866416499244877	4.0952773	0.022727272727272728	0.35555555555555557
Rlim	Downregulated in Ba vs BaP	0.005107272165422542	0.64100003	0.7045454545454546	1.0
Ppid	Downregulated in Ba vs BaP	0.003984981282968083	1.3588651	0.29545454545454547	0.7555555555555555
Rbck1	Downregulated in Ba vs BaP	0.004773553064955056	0.6376521	0.75	1.0
C530008M17Rik	Downregulated in Ba vs BaP	0.005681182782630567	2.947648	0.11363636363636363	0.4666666666666667
Sac3d1	Downregulated in Ba vs BaP	0.004778015669813179	2.5191483	0.09090909090909091	0.4666666666666667
Fto	Downregulated in Ba vs BaP	0.004111414412457505	0.9072211	0.5454545454545454	0.9111111111111111
Shmt1	Downregulated in Ba vs BaP	0.0057571093929282575	3.2252488	0.09090909090909091	0.4
Tia1	Downregulated in Ba vs BaP	0.0040357463935064355	1.0966548	0.4318181818181818	0.8222222222222222
Ankrd26	Downregulated in Ba vs BaP	0.005236028358446901	2.5745313	0.13636363636363635	0.4666666666666667
Cfdp1	Downregulated in Ba vs BaP	0.004189518377531862	1.003922	0.4772727272727273	0.9111111111111111
Mlec	Downregulated in Ba vs BaP	0.005832186430328503	0.30056843	0.9545454545454546	1.0
Cep89	Downregulated in Ba vs BaP	0.00667767941763423	6.125096	0.022727272727272728	0.3111111111111111
Shmt2	Downregulated in Ba vs BaP	0.004159519056262652	1.8449036	0.1590909090909091	0.7333333333333333
Galk1	Downregulated in Ba vs BaP	0.0056323212935901895	3.505592	0.045454545454545456	0.4222222222222222
Dhtkd1	Downregulated in Ba vs BaP	0.006694094926888094	6.0920653	0.022727272727272728	0.4
Scfd2	Downregulated in Ba vs BaP	0.004312221343548433	1.6512557	0.29545454545454547	0.6444444444444445
Calu	Downregulated in Ba vs BaP	0.004248071232464189	1.0382024	0.4090909090909091	0.9333333333333333
Snrpg	Downregulated in Ba vs BaP	0.004166372206272641	0.7198355	0.6818181818181818	0.9555555555555556
Smim10l1	Downregulated in Ba vs BaP	0.004189518377531862	1.7725796	0.18181818181818182	0.6222222222222222
Mast2	Downregulated in Ba vs BaP	0.005051659397746536	2.3533182	0.18181818181818182	0.5555555555555556
Rpl36a-ps2	Downregulated in Ba vs BaP	0.004166372206272641	0.31592646	0.9772727272727273	1.0
Kcnq1ot1	Downregulated in Ba vs BaP	0.004257189786266413	0.84296584	0.6590909090909091	0.9111111111111111
Pa2g4	Downregulated in Ba vs BaP	0.004189518377531862	1.1066006	0.4090909090909091	0.8888888888888888
Dnajb11	Downregulated in Ba vs BaP	0.004189518377531862	0.8307923	0.6136363636363636	0.8888888888888888
Pdp1	Downregulated in Ba vs BaP	0.006047663905527366	3.5721097	0.045454545454545456	0.4222222222222222
Dbr1	Downregulated in Ba vs BaP	0.0046887737049077895	2.1287844	0.11363636363636363	0.5555555555555556
Wdr90	Downregulated in Ba vs BaP	0.005464477934570384	2.9675033	0.06818181818181818	0.4444444444444444
Aars	Downregulated in Ba vs BaP	0.004540413251197752	1.8409934	0.25	0.6666666666666666
Frmd4a	Downregulated in Ba vs BaP	0.004677594286422349	1.9649118	0.18181818181818182	0.5777777777777777
Erich1	Downregulated in Ba vs BaP	0.005358566519857323	3.4566839	0.022727272727272728	0.4222222222222222
Cenpl	Downregulated in Ba vs BaP	0.004677594286422349	2.0180602	0.1590909090909091	0.5555555555555556
Cst3	Downregulated in Ba vs BaP	0.0062256030861468775	0.30907017	0.9545454545454546	1.0
Nfxl1	Downregulated in Ba vs BaP	0.005107272165422542	2.1949081	0.13636363636363635	0.5777777777777777
Shfm1	Downregulated in Ba vs BaP	0.0055232484400827	0.4271862	0.8636363636363636	1.0
Wars	Downregulated in Ba vs BaP	0.004519851852104175	1.5689273	0.29545454545454547	0.6888888888888889
Apip	Downregulated in Ba vs BaP	0.0049744732312564455	2.3152728	0.13636363636363635	0.5111111111111111
Syde2	Downregulated in Ba vs BaP	0.005107382128682757	2.0907614	0.1590909090909091	0.5777777777777777
Rpa2	Downregulated in Ba vs BaP	0.004398851731618096	1.4336488	0.25	0.7333333333333333
Bcl2l12	Downregulated in Ba vs BaP	0.0045808261567464835	1.7568966	0.18181818181818182	0.6666666666666666
Pold1	Downregulated in Ba vs BaP	0.004496137217977643	1.4051092	0.3409090909090909	0.7111111111111111
Gm11488	Downregulated in Ba vs BaP	0.0044902234714142885	1.2745525	0.38636363636363635	0.8222222222222222
Rfxank	Downregulated in Ba vs BaP	0.004825021990306859	1.859915	0.20454545454545456	0.6222222222222222
Meaf6	Downregulated in Ba vs BaP	0.004851889192014223	1.7460752	0.25	0.6222222222222222
mt-Te	Downregulated in Ba vs BaP	0.006362273507942311	3.4403536	0.045454545454545456	0.4222222222222222
Araf	Downregulated in Ba vs BaP	0.005051659397746536	0.7386438	0.6818181818181818	0.9777777777777777
BC055324	Downregulated in Ba vs BaP	0.0059352839794430635	3.0884225	0.045454545454545456	0.4222222222222222
Zgrf1	Downregulated in Ba vs BaP	0.005236028358446901	2.3777666	0.11363636363636363	0.5111111111111111
Mrps25	Downregulated in Ba vs BaP	0.004677594286422349	1.6789378	0.18181818181818182	0.6888888888888889
Dpy30	Downregulated in Ba vs BaP	0.004879890791503037	0.8610864	0.5454545454545454	0.9111111111111111
Psmc5	Downregulated in Ba vs BaP	0.004677594286422349	1.3915576	0.2727272727272727	0.7333333333333333
Dcp2	Downregulated in Ba vs BaP	0.004879890791503037	0.8212983	0.6590909090909091	0.9555555555555556
Dpy19l1	Downregulated in Ba vs BaP	0.005262136949942569	2.3845365	0.09090909090909091	0.5555555555555556
Atp6v1h	Downregulated in Ba vs BaP	0.004757422817593036	1.3039823	0.3409090909090909	0.7777777777777778
Ankrd13b	Downregulated in Ba vs BaP	0.007300748720111713	4.259119	0.045454545454545456	0.4
Rrm2	Downregulated in Ba vs BaP	0.005710359519699442	2.7370708	0.09090909090909091	0.4666666666666667
Abcb8	Downregulated in Ba vs BaP	0.005517960145154789	2.1326418	0.18181818181818182	0.5555555555555556
Kdelr2	Downregulated in Ba vs BaP	0.004851889192014223	1.0801758	0.45454545454545453	0.8222222222222222
Mat2a	Downregulated in Ba vs BaP	0.005524706582832707	0.56726253	0.8181818181818182	0.9777777777777777
Hspa13	Downregulated in Ba vs BaP	0.0049032089669425695	1.4579464	0.2727272727272727	0.6888888888888889
Ocrl	Downregulated in Ba vs BaP	0.005051659397746536	0.6994455	0.7727272727272727	0.9333333333333333
Fam173a	Downregulated in Ba vs BaP	0.005107937126861759	0.8780299	0.5454545454545454	0.9111111111111111
Cbfb	Downregulated in Ba vs BaP	0.005236028358446901	0.8143081	0.5454545454545454	0.9777777777777777
Acat2	Downregulated in Ba vs BaP	0.006421768072348572	3.596354	0.022727272727272728	0.4
Ppib	Downregulated in Ba vs BaP	0.005615228372401239	0.5874943	0.75	0.9555555555555556
Celsr1	Downregulated in Ba vs BaP	0.005051659397746536	1.3399179	0.29545454545454547	0.7333333333333333
Prmt1	Downregulated in Ba vs BaP	0.005237680939949094	1.6694162	0.22727272727272727	0.6222222222222222
Fbxo21	Downregulated in Ba vs BaP	0.006902088505699126	3.5651963	0.045454545454545456	0.37777777777777777
R3hdm1	Downregulated in Ba vs BaP	0.005681182782630567	0.64767283	0.7272727272727273	0.9555555555555556
Hirip3	Downregulated in Ba vs BaP	0.0054215247091483265	1.9611259	0.1590909090909091	0.5777777777777777
Gm5391	Downregulated in Ba vs BaP	0.0051811625194323075	1.5513064	0.25	0.6888888888888889
Gm10110	Downregulated in Ba vs BaP	0.006614393200458473	2.6539886	0.11363636363636363	0.4666666666666667
Nkap	Downregulated in Ba vs BaP	0.00553266957396312	1.9306209	0.1590909090909091	0.5555555555555556
Cct6a	Downregulated in Ba vs BaP	0.005555446604105533	0.9190393	0.45454545454545453	0.9555555555555556
Gm8116	Downregulated in Ba vs BaP	0.006113906071333984	2.0524082	0.20454545454545456	0.5111111111111111
St6galnac3	Downregulated in Ba vs BaP	0.005628320315757111	0.77082396	0.6590909090909091	0.9555555555555556
Slx4ip	Downregulated in Ba vs BaP	0.006056760868234292	2.2638416	0.11363636363636363	0.5111111111111111
Stip1	Downregulated in Ba vs BaP	0.0052617002845222185	1.2008864	0.4318181818181818	0.8444444444444444
Rpsa	Downregulated in Ba vs BaP	0.005788021002926057	0.28640538	0.9772727272727273	1.0
Hmbs	Downregulated in Ba vs BaP	0.005276253572881709	1.5977767	0.18181818181818182	0.7111111111111111
Cdc27	Downregulated in Ba vs BaP	0.005524706582832707	1.5483121	0.3181818181818182	0.7111111111111111
Trerf1	Downregulated in Ba vs BaP	0.006308983199055803	1.8878114	0.2727272727272727	0.5555555555555556
Pdik1l	Downregulated in Ba vs BaP	0.005628320315757111	1.7459623	0.20454545454545456	0.6444444444444445
Serbp1	Downregulated in Ba vs BaP	0.006798948144212779	0.43140402	0.8863636363636364	1.0
9330159M07Rik	Downregulated in Ba vs BaP	0.008364329767734095	4.65325	0.045454545454545456	0.3333333333333333
Exosc7	Downregulated in Ba vs BaP	0.005529913072370311	1.5927737	0.25	0.6222222222222222
Atp5o	Downregulated in Ba vs BaP	0.005681182782630567	0.8135955	0.5227272727272727	0.9111111111111111
Hnrnpa2b1	Downregulated in Ba vs BaP	0.006404602998165752	0.152864	1.0	1.0
Gm6640	Downregulated in Ba vs BaP	0.008121307437708522	4.3523607	0.022727272727272728	0.37777777777777777
Ddx1	Downregulated in Ba vs BaP	0.005681182782630567	1.8632753	0.1590909090909091	0.6
Wdr59	Downregulated in Ba vs BaP	0.005969093507804006	2.0295925	0.18181818181818182	0.6
Usp14	Downregulated in Ba vs BaP	0.00553266957396312	1.3286611	0.29545454545454547	0.7555555555555555
Puf60	Downregulated in Ba vs BaP	0.006362273507942311	0.6362495	0.7045454545454546	0.9555555555555556
Alox12e	Downregulated in Ba vs BaP	0.005679398292818068	1.3846868	0.3181818181818182	0.7333333333333333
Rfc5	Downregulated in Ba vs BaP	0.0062855668022920195	2.3518698	0.09090909090909091	0.5111111111111111
Pabpc4	Downregulated in Ba vs BaP	0.006248717855268771	2.1302645	0.1590909090909091	0.5777777777777777
Cmss1	Downregulated in Ba vs BaP	0.007995761810346044	3.2867465	0.06818181818181818	0.4222222222222222
mt-Co1	Downregulated in Ba vs BaP	0.0057247363039737865	0.08283315	1.0	1.0
Pold2	Downregulated in Ba vs BaP	0.006468245428590056	2.3499477	0.09090909090909091	0.5111111111111111
Cpd	Downregulated in Ba vs BaP	0.006468245428590056	2.4517221	0.09090909090909091	0.5333333333333333
1500011K16Rik	Downregulated in Ba vs BaP	0.006209104001037768	2.4081144	0.06818181818181818	0.5111111111111111
1700097N02Rik	Downregulated in Ba vs BaP	0.00596231182954091	1.8995341	0.13636363636363635	0.6
Mtch2	Downregulated in Ba vs BaP	0.005794901981781289	1.0780925	0.4090909090909091	0.8
Gipc1	Downregulated in Ba vs BaP	0.005866416499244877	1.4528966	0.29545454545454547	0.7111111111111111
Xpo4	Downregulated in Ba vs BaP	0.0059422876383040035	1.5423843	0.22727272727272727	0.6888888888888889
Gm12346	Downregulated in Ba vs BaP	0.006336549307243355	0.7611249	0.5909090909090909	0.9555555555555556
Ezh2	Downregulated in Ba vs BaP	0.005873464465006018	1.0229009	0.5681818181818182	0.8444444444444444
Pkmyt1	Downregulated in Ba vs BaP	0.006065897388670479	1.7661649	0.1590909090909091	0.6222222222222222
Gm9396	Downregulated in Ba vs BaP	0.006006862410047925	0.31397757	0.9772727272727273	1.0
Mex3b	Downregulated in Ba vs BaP	0.009055658163382663	4.9410152	0.022727272727272728	0.3333333333333333
St3gal4	Downregulated in Ba vs BaP	0.006135711670211847	0.97759545	0.4772727272727273	0.8666666666666667
Cse1l	Downregulated in Ba vs BaP	0.006094497948073398	1.5643127	0.22727272727272727	0.6666666666666666
Kif1bp	Downregulated in Ba vs BaP	0.006165189619913412	1.0034981	0.45454545454545453	0.8444444444444444
Rap1gds1	Downregulated in Ba vs BaP	0.006113906071333984	1.3144445	0.29545454545454547	0.8
Msh3	Downregulated in Ba vs BaP	0.007676866551022639	2.8690155	0.09090909090909091	0.4222222222222222
Tk1	Downregulated in Ba vs BaP	0.006694094926888094	1.8398864	0.22727272727272727	0.6
Sh3bp1	Downregulated in Ba vs BaP	0.0062256030861468775	0.8939923	0.6136363636363636	0.9111111111111111
Mcph1	Downregulated in Ba vs BaP	0.006302920862181849	1.5424846	0.25	0.6888888888888889
Nsun4	Downregulated in Ba vs BaP	0.006386744855332667	1.7144595	0.20454545454545456	0.6222222222222222
9530068E07Rik	Downregulated in Ba vs BaP	0.0062256030861468775	1.3024437	0.3409090909090909	0.6888888888888889
Gm37760	Downregulated in Ba vs BaP	0.008247656342331261	3.2631917	0.045454545454545456	0.4222222222222222
Cox18	Downregulated in Ba vs BaP	0.007258010453911004	2.5063763	0.09090909090909091	0.4666666666666667
Bcap29	Downregulated in Ba vs BaP	0.006336549307243355	1.4495536	0.29545454545454547	0.6888888888888889
Ran	Downregulated in Ba vs BaP	0.006271115186006611	0.54142404	0.9772727272727273	1.0
Mgat2	Downregulated in Ba vs BaP	0.006415912088546511	0.84824705	0.5681818181818182	0.8888888888888888
Tssc4	Downregulated in Ba vs BaP	0.006401039064014878	1.5936054	0.22727272727272727	0.6222222222222222
Gstcd	Downregulated in Ba vs BaP	0.00707481647913217	2.2846344	0.11363636363636363	0.4888888888888889
Yeats2	Downregulated in Ba vs BaP	0.006753601969100164	1.929568	0.1590909090909091	0.6222222222222222
Rps19	Downregulated in Ba vs BaP	0.006421768072348572	0.14521344	1.0	1.0
Nsl1	Downregulated in Ba vs BaP	0.009847358856910128	5.948822	0.022727272727272728	0.3333333333333333
Wdr13	Downregulated in Ba vs BaP	0.006614393200458473	1.3503251	0.4090909090909091	0.6888888888888889
Rad51ap1	Downregulated in Ba vs BaP	0.008632501761338778	3.1608624	0.11363636363636363	0.37777777777777777
Tmem101	Downregulated in Ba vs BaP	0.007995761810346044	2.6744647	0.11363636363636363	0.4888888888888889
Wbscr16	Downregulated in Ba vs BaP	0.00963219756824074	4.257963	0.045454545454545456	0.37777777777777777
Prpsap1	Downregulated in Ba vs BaP	0.006614393200458473	1.0583272	0.4318181818181818	0.8666666666666667
Tap1	Downregulated in Ba vs BaP	0.006851175116081298	0.651837	0.7727272727272727	0.9555555555555556
Rbm15	Downregulated in Ba vs BaP	0.00659266261064866	0.9063967	0.5454545454545454	0.9111111111111111
Hspe1	Downregulated in Ba vs BaP	0.006694094926888094	1.3560885	0.3181818181818182	0.6888888888888889
Rps6kb1	Downregulated in Ba vs BaP	0.006543537465077784	1.0340581	0.4772727272727273	0.8666666666666667
Nup107	Downregulated in Ba vs BaP	0.006694094926888094	1.548971	0.2727272727272727	0.6444444444444445
Myo5a	Downregulated in Ba vs BaP	0.006803348802180438	1.4021395	0.36363636363636365	0.7333333333333333
Slc1a5	Downregulated in Ba vs BaP	0.007995938362142638	0.5470801	0.8409090909090909	1.0
Ttll5	Downregulated in Ba vs BaP	0.007029202377665866	1.8786482	0.1590909090909091	0.5777777777777777
Vdac1	Downregulated in Ba vs BaP	0.006825948521721091	0.92078793	0.5227272727272727	0.8888888888888888
Ripk3	Downregulated in Ba vs BaP	0.006985679164977141	1.8323733	0.1590909090909091	0.6222222222222222
Timm9	Downregulated in Ba vs BaP	0.007995761810346044	2.5357926	0.06818181818181818	0.4444444444444444
Magohb	Downregulated in Ba vs BaP	0.007959566775952958	2.1469488	0.13636363636363635	0.5111111111111111
Bard1	Downregulated in Ba vs BaP	0.007931917444824993	2.2538097	0.11363636363636363	0.4888888888888889
Sil1	Downregulated in Ba vs BaP	0.007278878653457023	1.6253805	0.25	0.6666666666666666
Nans	Downregulated in Ba vs BaP	0.006925395523718962	1.1209123	0.38636363636363635	0.8444444444444444
Zfp629	Downregulated in Ba vs BaP	0.008517067966350707	2.6562908	0.09090909090909091	0.4888888888888889
Rad54l	Downregulated in Ba vs BaP	0.0076999090532077295	2.1163437	0.13636363636363635	0.5555555555555556
Ttll4	Downregulated in Ba vs BaP	0.008110476972650917	2.393352	0.09090909090909091	0.5111111111111111
Nudcd1	Downregulated in Ba vs BaP	0.008632501761338778	2.7871203	0.09090909090909091	0.4444444444444444
Snora68	Downregulated in Ba vs BaP	0.008389785822484756	2.3568401	0.11363636363636363	0.4666666666666667
Ndufc2	Downregulated in Ba vs BaP	0.007217765475808289	1.1721725	0.3409090909090909	0.7777777777777778
Tceb1	Downregulated in Ba vs BaP	0.007719488566119218	0.8058848	0.5681818181818182	0.9111111111111111
Qsox2	Downregulated in Ba vs BaP	0.0077395180400894985	2.2319808	0.09090909090909091	0.5555555555555556
Suclg2	Downregulated in Ba vs BaP	0.007995761810346044	2.341138	0.09090909090909091	0.5333333333333333
Mrps28	Downregulated in Ba vs BaP	0.008336616736273304	2.3208652	0.09090909090909091	0.4666666666666667
Banf1	Downregulated in Ba vs BaP	0.007430924574285553	0.92107993	0.5	0.8
Prpf19	Downregulated in Ba vs BaP	0.007697431911178617	1.3494979	0.3181818181818182	0.7111111111111111
Haus3	Downregulated in Ba vs BaP	0.007603812202647691	1.1910691	0.4090909090909091	0.7777777777777778
Ttf2	Downregulated in Ba vs BaP	0.00813727850131056	1.7934537	0.18181818181818182	0.5777777777777777
Cnpy2	Downregulated in Ba vs BaP	0.008433391017818533	0.7607949	0.5454545454545454	0.9555555555555556
Sdhc	Downregulated in Ba vs BaP	0.007756390798897105	1.0626506	0.4318181818181818	0.8222222222222222
Eif4a-ps4	Downregulated in Ba vs BaP	0.00845810323354622	0.7136114	0.6136363636363636	0.9777777777777777
Zmym1	Downregulated in Ba vs BaP	0.007995938362142638	1.7939236	0.18181818181818182	0.6444444444444445
Tkfc	Downregulated in Ba vs BaP	0.009133606239834663	2.8879955	0.045454545454545456	0.4222222222222222
Fanca	Downregulated in Ba vs BaP	0.009279287238340104	2.259165	0.18181818181818182	0.4888888888888889
Rbm10	Downregulated in Ba vs BaP	0.008260445730967191	0.8712081	0.5681818181818182	0.9111111111111111
Tmem147	Downregulated in Ba vs BaP	0.008110476972650917	1.5728657	0.22727272727272727	0.6
Wbp1	Downregulated in Ba vs BaP	0.00895667152747344	0.6789563	0.6590909090909091	0.9777777777777777
Mtif2	Downregulated in Ba vs BaP	0.00799261799408691	1.4477282	0.22727272727272727	0.7111111111111111
Ndufa12	Downregulated in Ba vs BaP	0.00812344581428139	1.701993	0.1590909090909091	0.6
Nprl3	Downregulated in Ba vs BaP	0.008336616736273304	1.6219575	0.22727272727272727	0.6
Gtf2f2	Downregulated in Ba vs BaP	0.008336616736273304	1.8121215	0.18181818181818182	0.6222222222222222
Camkk2	Downregulated in Ba vs BaP	0.008110476972650917	1.2641048	0.4090909090909091	0.7777777777777778
Cnih1	Downregulated in Ba vs BaP	0.008665290523621935	1.9200392	0.1590909090909091	0.5777777777777777
Aptx	Downregulated in Ba vs BaP	0.008632501761338778	2.0674157	0.13636363636363635	0.5777777777777777
Map3k7	Downregulated in Ba vs BaP	0.008507742964752768	0.91582274	0.4772727272727273	0.9333333333333333
Agap1	Downregulated in Ba vs BaP	0.008517067966350707	1.4746469	0.3409090909090909	0.6444444444444445
U2af1	Downregulated in Ba vs BaP	0.008213086005391815	1.3966402	0.2727272727272727	0.7111111111111111
Cpsf3l	Downregulated in Ba vs BaP	0.008213086005391815	1.2865351	0.3409090909090909	0.7333333333333333
Ube3a	Downregulated in Ba vs BaP	0.009191864353395352	0.562134	0.7954545454545454	0.9777777777777777
Ercc6	Downregulated in Ba vs BaP	0.008296603457863106	1.5325539	0.20454545454545456	0.7111111111111111
Rbbp8	Downregulated in Ba vs BaP	0.008409352254676573	1.36237	0.3181818181818182	0.6666666666666666
Ergic3	Downregulated in Ba vs BaP	0.009055658163382663	0.6496932	0.6590909090909091	0.9555555555555556
Dhx15	Downregulated in Ba vs BaP	0.008579206678013361	0.8248055	0.5909090909090909	0.9333333333333333
Tarbp2	Downregulated in Ba vs BaP	0.008364329767734095	1.3957672	0.25	0.7333333333333333
Setd8	Downregulated in Ba vs BaP	0.008370718703074462	1.1032312	0.4318181818181818	0.8
Nsf	Downregulated in Ba vs BaP	0.00841821755820674	0.9910777	0.5	0.8444444444444444
Zmynd19	Downregulated in Ba vs BaP	0.009461515150256151	2.2510586	0.13636363636363635	0.5111111111111111
Tmem161a	Downregulated in Ba vs BaP	0.008635318726381014	1.7418773	0.1590909090909091	0.6444444444444445
Mcm7	Downregulated in Ba vs BaP	0.008555735360942847	1.450727	0.29545454545454547	0.7111111111111111
Sh3gl1	Downregulated in Ba vs BaP	0.008617946645420208	1.0103073	0.4772727272727273	0.8888888888888888
Wee1	Downregulated in Ba vs BaP	0.009652055440014778	2.456244	0.06818181818181818	0.4666666666666667
Lsm2	Downregulated in Ba vs BaP	0.008788687259276746	1.8638691	0.13636363636363635	0.5777777777777777
Hint1	Downregulated in Ba vs BaP	0.009067922998654797	0.6451049	0.6363636363636364	0.9333333333333333
Rp9	Downregulated in Ba vs BaP	0.009716171560840571	0.68138975	0.6136363636363636	0.9777777777777777
Rngtt	Downregulated in Ba vs BaP	0.008774512412567418	1.7792073	0.18181818181818182	0.6444444444444445
Gm6159	Downregulated in Ba vs BaP	0.008752953150358211	1.2631307	0.3181818181818182	0.7333333333333333
Med8	Downregulated in Ba vs BaP	0.008760757566131037	1.2443372	0.3409090909090909	0.8
Plekha3	Downregulated in Ba vs BaP	0.008858417940508243	1.1842713	0.38636363636363635	0.8222222222222222
Casp8ap2	Downregulated in Ba vs BaP	0.00885241192559035	1.3094448	0.3409090909090909	0.6888888888888889
Dhx9	Downregulated in Ba vs BaP	0.009016445958541017	0.85537755	0.5681818181818182	0.8888888888888888
Stx18	Downregulated in Ba vs BaP	0.008991360672370318	1.3297915	0.36363636363636365	0.6888888888888889
Oaf	Downregulated in Ba vs BaP	0.00895667152747344	1.3603019	0.29545454545454547	0.6888888888888889
Rexo2	Downregulated in Ba vs BaP	0.00912662697387276	1.5087134	0.2727272727272727	0.6222222222222222
Slbp	Downregulated in Ba vs BaP	0.009148032646038137	0.7569631	0.7045454545454546	0.9111111111111111
Larp7	Downregulated in Ba vs BaP	0.009099951700663914	1.42173	0.25	0.6888888888888889
Hmga1	Downregulated in Ba vs BaP	0.009125503699787563	1.0794656	0.38636363636363635	0.8444444444444444
Abcb10	Downregulated in Ba vs BaP	0.009195509684882957	1.1117793	0.4090909090909091	0.8222222222222222
Nup85	Downregulated in Ba vs BaP	0.00975846456088561	1.7877167	0.22727272727272727	0.5555555555555556
Gaa	Downregulated in Ba vs BaP	0.009254661249184223	1.0933326	0.4318181818181818	0.8
Zfp422	Downregulated in Ba vs BaP	0.009436508999425705	1.5123589	0.22727272727272727	0.6666666666666666
Smc6	Downregulated in Ba vs BaP	0.009635132392311667	0.76371217	0.6363636363636364	0.8888888888888888
Rabl6	Downregulated in Ba vs BaP	0.009501014661367876	1.1506197	0.3181818181818182	0.8
Cdk2ap1	Downregulated in Ba vs BaP	0.009461515150256151	1.1103824	0.4090909090909091	0.8
Ubr5	Downregulated in Ba vs BaP	0.009805326247086533	0.79156524	0.5454545454545454	0.9111111111111111
Map1s	Downregulated in Ba vs BaP	0.009717099895151182	1.643946	0.18181818181818182	0.6666666666666666
Dnajc19-ps	Downregulated in Ba vs BaP	0.009805326247086533	1.3503878	0.2727272727272727	0.6666666666666666
Tmem248	Downregulated in Ba vs BaP	0.009914128054267687	1.0786257	0.45454545454545453	0.7333333333333333
Mbd3	Downregulated in Ba vs BaP	0.009898569585939378	1.0372151	0.45454545454545453	0.8888888888888888
