# Supplementary material for: Single‐cell molecular profiling provides a high‐resolution map of basophil and mast cell development
Source: Allergy. 2020 Nov 5;76(6):1731–42. doi: 10.1111/all.14633 (PMC8246912; doi:10.1111/all.14633)
Supplement: Supplementary file 3 — Table S2 [file ALL-76-1731-s004.csv]

Table_S2_enrichr_results
Gene set	Term	Overlap	P-value	Adjusted P-value	Genes	Enrichr_gene_set
High in BaP cells	DNA metabolic process (GO:0006259)	63/314	7.85998518364944E-26	4.01095043921631E-22	TOP2A;MCM7;PARK7;BRCA2;TRIM28;TK1;TOPBP1;RFC5;WDHD1;HELLS;TIPIN;PARP1;LIG1;IGFBP4;RECQL;REV1;CDC25A;MSH6;DBF4;MSH3;TIMELESS;MCM3;MCM4;MCM5;DNA2;MCM6;DCTPP1;MCM2;DNMT1;BLM;VCP;SET;PCNA;UHRF1;PRIM1;DOT1L;TYMS;RAD51AP1;SLX4;ORC6;POLD1;ORC2;POLD2;RBBP8;RAD54L;BARD1;MBD3;DUT;RPA1;FANCA;RPA2;CDC7;NAP1L1;CDC6;POLE4;POLA1;POLA2;NASP;RPA3;POLE2;CDK2;RAD18;RAN	GO_Biological_Process_2018
High in BaP cells	G1/S transition of mitotic cell cycle (GO:0000082)	35/105	1.31852977556884E-22	3.36422872236389E-19	USP37;PCNA;MCM7;PRIM1;TYMS;GSPT1;ORC6;ORC2;EIF4E;CDT1;RANBP1;RRM2;RPA1;RPA2;CDC7;CDC6;CDC25A;DHFR;POLE4;POLA1;POLA2;WEE1;CDK6;DBF4;NASP;RPS6KB1;CDK4;POLE2;RPA3;CDK2;MCM3;MCM4;MCM5;MCM6;MCM2	GO_Biological_Process_2018
High in BaP cells	DNA replication (GO:0006260)	36/120	1.88047181522929E-21	3.19868255770503E-18	BLM;SET;MCM7;ORC6;POLD1;ORC2;POLD2;RBBP8;TOPBP1;BARD1;RFC5;WDHD1;TIPIN;DUT;REV1;RPA1;RPA2;CDC7;NAP1L1;CDC6;CDC25A;POLA1;POLA2;DBF4;NASP;POLE2;RPA3;CDK2;TIMELESS;MCM3;MCM4;CDK2AP1;MCM5;DNA2;MCM6;MCM2	GO_Biological_Process_2018
High in BaP cells	cell cycle G1/S phase transition (GO:0044843)	31/92	2.48310012095499E-20	3.16781497930833E-17	USP37;MCM7;PRIM1;GSPT1;ORC6;ORC2;EIF4E;CDT1;RANBP1;RPA1;RPA2;CDC7;CDC6;CDC25A;POLE4;POLA1;POLA2;WEE1;DBF4;CDK6;NASP;RPS6KB1;CDK4;POLE2;RPA3;CDK2;MCM3;MCM4;MCM5;MCM6;MCM2	GO_Biological_Process_2018
High in BaP cells	mitotic cell cycle phase transition (GO:0044772)	42/221	1.04088922063533E-16	1.06233153858041E-13	USP37;MCM7;PRIM1;PKMYT1;GSPT1;ORC6;CDC27;ORC2;PCNT;CEP290;EIF4E;CDT1;RANBP1;HSP90AA1;BORA;NDE1;RPA1;RPA2;HAUS3;CDC7;CDC6;HAUS5;CDC25A;HAUS1;POLE4;POLA1;POLA2;WEE1;CDK6;DBF4;NASP;RPS6KB1;CDK4;RPA3;POLE2;CDK2;MCM3;MCM4;MCM5;MCM6;OPTN;MCM2	GO_Biological_Process_2018
High in Ba cells	neutrophil mediated immunity (GO:0002446)	25/487	7.8789117626793E-11	1.34020289083175E-07	C5AR1;ITGB2;PTPRJ;SLC2A3;IQGAP1;RAP1B;CNN2;LGALS3;HK3;CXCR2;C3AR1;COTL1;CTSD;CD53;CAP1;DGAT1;PRKCD;NBEAL2;ATP11B;ARPC5;MAPK14;TYROBP;ADAM8;ALDOA;VCL	GO_Biological_Process_2018
High in Ba cells	neutrophil activation involved in immune response (GO:0002283)	25/483	6.61560669032869E-11	1.68797204703737E-07	C5AR1;ITGB2;PTPRJ;SLC2A3;IQGAP1;RAP1B;CNN2;LGALS3;HK3;CXCR2;C3AR1;COTL1;CTSD;CD53;CAP1;DGAT1;PRKCD;NBEAL2;ATP11B;ARPC5;MAPK14;TYROBP;ADAM8;ALDOA;VCL	GO_Biological_Process_2018
High in Ba cells	neutrophil degranulation (GO:0043312)	25/479	5.54482135364242E-11	2.82952233676373E-07	C5AR1;ITGB2;PTPRJ;SLC2A3;IQGAP1;RAP1B;CNN2;LGALS3;HK3;CXCR2;C3AR1;COTL1;CTSD;CD53;CAP1;DGAT1;PRKCD;NBEAL2;ATP11B;ARPC5;MAPK14;TYROBP;ADAM8;ALDOA;VCL	GO_Biological_Process_2018
High in Ba cells	cellular defense response (GO:0006968)	9/56	7.01385547997149E-09	8.94792612857363E-06	TYROBP;NCF1;NCF2;ADORA2B;C5AR1;CXCR2;PTK2B;LSP1;CCR3	GO_Biological_Process_2018
High in Ba cells	platelet aggregation (GO:0070527)	7/33	4.60332415424174E-08	4.69815263181913E-05	ITGB3;PLEK;MYH9;TLN1;ACTB;VCL;ACTG1	GO_Biological_Process_2018
